# Supplementary material for: A multifunctional organelle coordinates phagocytosis and chlorophagy in a marine eukaryote phytoplankton Scyphosphaera apsteinii
Source: New Phytol. 2025 Mar 4;246(3):1096–112. doi: 10.1111/nph.20388 (PMC11982794; doi:10.1111/nph.20388)
Supplement: Supplementary file 2 — Tables S1–S4 Transcript and gene IDs for Scyphosphaera apsteinii and Gephyrocapsa huxleyi (as Emiliania huxleyi) associated with phagotrophy and autophagy pathways. Table S5 FluoSphere beads were not ingested by two other coccolithophore species, Gephyrocapsa huxleyi and Coccolithus braarudii. Table S6 Colocalization of Lysotracker Green (LTG) and ingested FluoSpheres in Scyphosphaera apsteinii. Table S7 Potential for chlorophagy in Scyphosphaera apsteinii. Tables S8–S11 KEGG Orthology (KO) numbers of the metabolic pathways associated with phagotrophy and autophagy and the number of Scyphosphaera apsteinii and G. huxleyi (as Emiliania huxleyi) transcripts and gene IDs identified for each. [file NPH-246-1096-s007.xlsx]

## Sheet: Koester et. al
New Phytologist Supporting Information
Article title:	A multifunctional organelle coordinates phagocytosis and chlorophagy in a marine eukaryote phytoplankton Scyphosphaera apsteinii
Authors:	Julie A. Koester, Oren Fox, Elizabeth Smith, Madison B. Cox & Alison R. Taylor
Article acceptance date:	6th October 2024

## Sheet: Table S1. Phagosome
KO	definition	sa_sighit
K00914	PIK3C3, VPS34; phosphatidylinositol 3-kinase [EC:2.7.1.137]
K00914	PIK3C3, VPS34; phosphatidylinositol 3-kinase [EC:2.7.1.137]	MMETSP1333-doi:10.5281/zenodo.1212585-TRINITY_DN24680_c1_g1_i1.p1
K00914	PIK3C3, VPS34; phosphatidylinositol 3-kinase [EC:2.7.1.137]
K00914	PIK3C3, VPS34; phosphatidylinositol 3-kinase [EC:2.7.1.137]
K00921	PIKFYVE, FAB1; 1-phosphatidylinositol-3-phosphate 5-kinase [EC:2.7.1.150]	MMETSP1333-doi:10.5281/zenodo.1212585-TRINITY_DN24439_c0_g1_i1.p1
K00921	PIKFYVE, FAB1; 1-phosphatidylinositol-3-phosphate 5-kinase [EC:2.7.1.150]	MMETSP1333-doi:10.5281/zenodo.1212585-TRINITY_DN24439_c1_g1_i1.p1
K01330	C1R; complement component 1, r subcomponent [EC:3.4.21.41]
K01365	CTSL; cathepsin L [EC:3.4.22.15]	MMETSP1333-doi:10.5281/zenodo.1212585-TRINITY_DN14948_c0_g1_i1.p1
K01365	CTSL; cathepsin L [EC:3.4.22.15]	MMETSP1333-doi:10.5281/zenodo.1212585-TRINITY_DN28653_c0_g1_i1.p1
K01365	CTSL; cathepsin L [EC:3.4.22.15]	MMETSP1333-doi:10.5281/zenodo.1212585-TRINITY_DN28653_c1_g1_i1.p1
K01365	CTSL; cathepsin L [EC:3.4.22.15]
K01368	CTSS; cathepsin S [EC:3.4.22.27]
K02144	ATPeV1H; V-type H+-transporting ATPase subunit H	MMETSP1333-doi:10.5281/zenodo.1212585-TRINITY_DN40115_c0_g1_i1.p1
K02145	ATPeV1A, ATP6A; V-type H+-transporting ATPase subunit A [EC:7.1.2.2]	MMETSP1333-doi:10.5281/zenodo.1212585-TRINITY_DN30839_c1_g1_i1.p1
K02146	ATPeV0D, ATP6D; V-type H+-transporting ATPase subunit d	MMETSP1333-doi:10.5281/zenodo.1212585-TRINITY_DN42768_c0_g1_i1.p1
K02147	ATPeV1B, ATP6B; V-type H+-transporting ATPase subunit B	MMETSP1333-doi:10.5281/zenodo.1212585-TRINITY_DN40774_c5_g1_i1.p1
K02148	ATPeV1C, ATP6C; V-type H+-transporting ATPase subunit C	MMETSP1333-doi:10.5281/zenodo.1212585-TRINITY_DN3901_c0_g1_i1.p1
K02149	ATPeV1D, ATP6M; V-type H+-transporting ATPase subunit D	MMETSP1333-doi:10.5281/zenodo.1212585-TRINITY_DN11110_c0_g1_i1.p1
K02149	ATPeV1D, ATP6M; V-type H+-transporting ATPase subunit D	MMETSP1333-doi:10.5281/zenodo.1212585-TRINITY_DN11110_c0_g2_i1.p1
K02150	ATPeV1E, ATP6E; V-type H+-transporting ATPase subunit E	MMETSP1333-doi:10.5281/zenodo.1212585-TRINITY_DN38715_c0_g1_i1.p1
K02151	ATPeV1F, ATP6S14; V-type H+-transporting ATPase subunit F	MMETSP1333-doi:10.5281/zenodo.1212585-TRINITY_DN19384_c0_g3_i1.p1
K02152	ATPeV1G, ATP6G; V-type H+-transporting ATPase subunit G
K02153	ATPeV0E, ATP6H; V-type H+-transporting ATPase subunit e
K02154	ATPeV0A, ATP6N; V-type H+-transporting ATPase subunit a	MMETSP1333-doi:10.5281/zenodo.1212585-TRINITY_DN34142_c0_g2_i1.p1
K02154	ATPeV0A, ATP6N; V-type H+-transporting ATPase subunit a	MMETSP1333-doi:10.5281/zenodo.1212585-TRINITY_DN38465_c0_g1_i1.p1
K02154	ATPeV0A, ATP6N; V-type H+-transporting ATPase subunit a	MMETSP1333-doi:10.5281/zenodo.1212585-TRINITY_DN38465_c1_g1_i1.p1
K02154	ATPeV0A, ATP6N; V-type H+-transporting ATPase subunit a	MMETSP1333-doi:10.5281/zenodo.1212585-TRINITY_DN39179_c0_g1_i1.p1
K02154	ATPeV0A, ATP6N; V-type H+-transporting ATPase subunit a	MMETSP1333-doi:10.5281/zenodo.1212585-TRINITY_DN39179_c1_g1_i1.p2
K02154	ATPeV0A, ATP6N; V-type H+-transporting ATPase subunit a	MMETSP1333-doi:10.5281/zenodo.1212585-TRINITY_DN39179_c2_g1_i1.p1
K02155	ATPeV0C, ATP6L; V-type H+-transporting ATPase 16kDa proteolipid subunit	MMETSP1333-doi:10.5281/zenodo.1212585-TRINITY_DN34976_c0_g1_i1.p1
K02155	ATPeV0C, ATP6L; V-type H+-transporting ATPase 16kDa proteolipid subunit	MMETSP1333-doi:10.5281/zenodo.1212585-TRINITY_DN35316_c0_g1_i1.p1
K02155	ATPeV0C, ATP6L; V-type H+-transporting ATPase 16kDa proteolipid subunit	MMETSP1333-doi:10.5281/zenodo.1212585-TRINITY_DN40893_c5_g1_i1.p1
K02155	ATPeV0C, ATP6L; V-type H+-transporting ATPase 16kDa proteolipid subunit	MMETSP1333-doi:10.5281/zenodo.1212585-TRINITY_DN41029_c0_g1_i1.p1
K03661	ATPeV0B, ATP6F; V-type H+-transporting ATPase 21kDa proteolipid subunit	MMETSP1333-doi:10.5281/zenodo.1212585-TRINITY_DN40297_c0_g1_i1.p1
K03661	ATPeV0B, ATP6F; V-type H+-transporting ATPase 21kDa proteolipid subunit	MMETSP1333-doi:10.5281/zenodo.1212585-TRINITY_DN40297_c0_g2_i1.p1
K03662	ATPeVS1, ATP6S1; V-type H+-transporting ATPase S1 subunit
K03990	C3; complement component 3
K03991	MBL; mannose-binding lectin
K04391	CD14; monocyte differentiation antigen CD14
K04392	RAC1; Ras-related C3 botulinum toxin substrate 1	MMETSP1333-doi:10.5281/zenodo.1212585-TRINITY_DN25225_c0_g1_i1.p1
K04392	RAC1; Ras-related C3 botulinum toxin substrate 1	MMETSP1333-doi:10.5281/zenodo.1212585-TRINITY_DN26003_c0_g1_i1.p1
K04392	RAC1; Ras-related C3 botulinum toxin substrate 1	MMETSP1333-doi:10.5281/zenodo.1212585-TRINITY_DN26003_c0_g2_i1.p1
K04392	RAC1; Ras-related C3 botulinum toxin substrate 1	MMETSP1333-doi:10.5281/zenodo.1212585-TRINITY_DN40529_c0_g1_i1.p1
K04392	RAC1; Ras-related C3 botulinum toxin substrate 1	MMETSP1333-doi:10.5281/zenodo.1212585-TRINITY_DN40529_c0_g1_i2.p1
K04392	RAC1; Ras-related C3 botulinum toxin substrate 1	MMETSP1333-doi:10.5281/zenodo.1212585-TRINITY_DN40529_c0_g1_i3.p1
K04392	RAC1; Ras-related C3 botulinum toxin substrate 1	MMETSP1333-doi:10.5281/zenodo.1212585-TRINITY_DN40529_c0_g1_i4.p1
K04392	RAC1; Ras-related C3 botulinum toxin substrate 1	MMETSP1333-doi:10.5281/zenodo.1212585-TRINITY_DN44641_c0_g1_i1.p1
K04659	THBS2S; thrombospondin 2/3/4/5
K05653	ABCB2, TAP1; ATP-binding cassette, subfamily B (MDR/TAP), member 2
K05654	ABCB3, TAP2; ATP-binding cassette, subfamily B (MDR/TAP), member 3
K05692	ACTB_G1; actin beta/gamma 1	MMETSP1333-doi:10.5281/zenodo.1212585-TRINITY_DN27134_c2_g1_i1.p1
K05692	ACTB_G1; actin beta/gamma 1	MMETSP1333-doi:10.5281/zenodo.1212585-TRINITY_DN37611_c4_g1_i1.p1
K05692	ACTB_G1; actin beta/gamma 1	MMETSP1333-doi:10.5281/zenodo.1212585-TRINITY_DN38327_c1_g1_i1.p1
K05692	ACTB_G1; actin beta/gamma 1	MMETSP1333-doi:10.5281/zenodo.1212585-TRINITY_DN40963_c1_g1_i1.p1
K05692	ACTB_G1; actin beta/gamma 1	MMETSP1333-doi:10.5281/zenodo.1212585-TRINITY_DN40963_c3_g1_i1.p1
K05692	ACTB_G1; actin beta/gamma 1	MMETSP1333-doi:10.5281/zenodo.1212585-TRINITY_DN40963_c3_g1_i10.p1
K05692	ACTB_G1; actin beta/gamma 1	MMETSP1333-doi:10.5281/zenodo.1212585-TRINITY_DN40963_c3_g1_i11.p1
K05692	ACTB_G1; actin beta/gamma 1	MMETSP1333-doi:10.5281/zenodo.1212585-TRINITY_DN40963_c3_g1_i2.p1
K05692	ACTB_G1; actin beta/gamma 1	MMETSP1333-doi:10.5281/zenodo.1212585-TRINITY_DN40963_c3_g1_i3.p1
K05692	ACTB_G1; actin beta/gamma 1	MMETSP1333-doi:10.5281/zenodo.1212585-TRINITY_DN40963_c3_g1_i4.p1
K05692	ACTB_G1; actin beta/gamma 1	MMETSP1333-doi:10.5281/zenodo.1212585-TRINITY_DN40963_c3_g1_i5.p1
K05692	ACTB_G1; actin beta/gamma 1	MMETSP1333-doi:10.5281/zenodo.1212585-TRINITY_DN40963_c3_g1_i6.p1
K05692	ACTB_G1; actin beta/gamma 1	MMETSP1333-doi:10.5281/zenodo.1212585-TRINITY_DN40963_c3_g1_i7.p1
K05692	ACTB_G1; actin beta/gamma 1	MMETSP1333-doi:10.5281/zenodo.1212585-TRINITY_DN40963_c3_g1_i8.p1
K05692	ACTB_G1; actin beta/gamma 1	MMETSP1333-doi:10.5281/zenodo.1212585-TRINITY_DN40963_c3_g1_i9.p1
K05719	ITGB1, CD29; integrin beta 1
K06259	CD36; CD36 antigen
K06461	ITGAM, CD11b; integrin alpha M
K06463	FCGR3, CD16; low affinity immunoglobulin gamma Fc receptor III
K06464	ITGB2, CD18; integrin beta 2
K06472	FCGR2A, CD32; low affinity immunoglobulin gamma Fc receptor II-a
K06481	ITGA2, CD49b; integrin alpha 2
K06484	ITGA5, CD49e; integrin alpha 5
K06487	ITGAV, CD51; integrin alpha V
K06493	ITGB3, CD61; integrin beta 3
K06498	FCGR1A, CD64; high affinity immunoglobulin gamma Fc receptor I
K06503	TFRC, CD71; transferrin receptor
K06513	FCAR, CD89; CD89 antigen
K06528	LAMP1_2, CD107; lysosomal-associated membrane protein 1/2
K06558	MSR1, CD204; macrophage scavenger receptor 1
K06560	MRC, CD206, CD280; mannose receptor, C type	MMETSP1333-doi:10.5281/zenodo.1212585-TRINITY_DN10991_c0_g1_i1.p1
K06560	MRC, CD206, CD280; mannose receptor, C type	MMETSP1333-doi:10.5281/zenodo.1212585-TRINITY_DN10991_c0_g1_i1.p1
K06560	MRC, CD206, CD280; mannose receptor, C type
K06560	MRC, CD206, CD280; mannose receptor, C type
K06560	MRC, CD206, CD280; mannose receptor, C type	MMETSP1333-doi:10.5281/zenodo.1212585-TRINITY_DN40778_c1_g1_i3.p1
K06560	MRC, CD206, CD280; mannose receptor, C type	MMETSP1333-doi:10.5281/zenodo.1212585-TRINITY_DN40807_c5_g1_i1.p1
K06560	MRC, CD206, CD280; mannose receptor, C type	MMETSP1333-doi:10.5281/zenodo.1212585-TRINITY_DN48850_c0_g1_i1.p1
K06563	CLEC4M, DC-SIGN2, CD209, CD299; C-type lectin domain family 4 member M
K06588	ITGB5; integrin beta 5
K06751	MHC1; MHC class I antigen
K06752	MHC2; MHC class II antigen
K06856	IGH; immunoglobulin heavy chain
K07342	SEC61G, SSS1, secE; protein transport protein SEC61 subunit gamma and related proteins
K07374	TUBA; tubulin alpha	MMETSP1333-doi:10.5281/zenodo.1212585-TRINITY_DN40957_c0_g1_i1.p1
K07374	TUBA; tubulin alpha	MMETSP1333-doi:10.5281/zenodo.1212585-TRINITY_DN40957_c3_g2_i1.p1
K07374	TUBA; tubulin alpha	MMETSP1333-doi:10.5281/zenodo.1212585-TRINITY_DN40957_c4_g1_i1.p1
K07374	TUBA; tubulin alpha	MMETSP1333-doi:10.5281/zenodo.1212585-TRINITY_DN40957_c4_g1_i2.p1
K07374	TUBA; tubulin alpha	MMETSP1333-doi:10.5281/zenodo.1212585-TRINITY_DN40957_c4_g1_i3.p1
K07374	TUBA; tubulin alpha
K07375	TUBB; tubulin beta	MMETSP1333-doi:10.5281/zenodo.1212585-TRINITY_DN40961_c5_g1_i1.p1
K07375	TUBB; tubulin beta	MMETSP1333-doi:10.5281/zenodo.1212585-TRINITY_DN40961_c7_g1_i1.p1
K07375	TUBB; tubulin beta	MMETSP1333-doi:10.5281/zenodo.1212585-TRINITY_DN40961_c7_g1_i10.p1
K07375	TUBB; tubulin beta	MMETSP1333-doi:10.5281/zenodo.1212585-TRINITY_DN40961_c7_g1_i11.p1
K07375	TUBB; tubulin beta	MMETSP1333-doi:10.5281/zenodo.1212585-TRINITY_DN40961_c7_g1_i12.p1
K07375	TUBB; tubulin beta	MMETSP1333-doi:10.5281/zenodo.1212585-TRINITY_DN40961_c7_g1_i13.p1
K07375	TUBB; tubulin beta	MMETSP1333-doi:10.5281/zenodo.1212585-TRINITY_DN40961_c7_g1_i14.p1
K07375	TUBB; tubulin beta	MMETSP1333-doi:10.5281/zenodo.1212585-TRINITY_DN40961_c7_g1_i15.p1
K07375	TUBB; tubulin beta	MMETSP1333-doi:10.5281/zenodo.1212585-TRINITY_DN40961_c7_g1_i16.p1
K07375	TUBB; tubulin beta	MMETSP1333-doi:10.5281/zenodo.1212585-TRINITY_DN40961_c7_g1_i17.p1
K07375	TUBB; tubulin beta	MMETSP1333-doi:10.5281/zenodo.1212585-TRINITY_DN40961_c7_g1_i18.p1
K07375	TUBB; tubulin beta	MMETSP1333-doi:10.5281/zenodo.1212585-TRINITY_DN40961_c7_g1_i19.p1
K07375	TUBB; tubulin beta	MMETSP1333-doi:10.5281/zenodo.1212585-TRINITY_DN40961_c7_g1_i2.p1
K07375	TUBB; tubulin beta	MMETSP1333-doi:10.5281/zenodo.1212585-TRINITY_DN40961_c7_g1_i4.p1
K07375	TUBB; tubulin beta	MMETSP1333-doi:10.5281/zenodo.1212585-TRINITY_DN40961_c7_g1_i5.p1
K07375	TUBB; tubulin beta	MMETSP1333-doi:10.5281/zenodo.1212585-TRINITY_DN40961_c7_g1_i6.p1
K07375	TUBB; tubulin beta	MMETSP1333-doi:10.5281/zenodo.1212585-TRINITY_DN40961_c7_g1_i7.p1
K07375	TUBB; tubulin beta	MMETSP1333-doi:10.5281/zenodo.1212585-TRINITY_DN40961_c7_g1_i8.p1
K07887	RAB5A; Ras-related protein Rab-5A
K07888	RAB5B; Ras-related protein Rab-5B
K07889	RAB5C; Ras-related protein Rab-5C	MMETSP1333-doi:10.5281/zenodo.1212585-TRINITY_DN38698_c0_g2_i1.p1
K07889	RAB5C; Ras-related protein Rab-5C	MMETSP1333-doi:10.5281/zenodo.1212585-TRINITY_DN44479_c0_g1_i1.p1
K07897	RAB7A; Ras-related protein Rab-7A	MMETSP1333-doi:10.5281/zenodo.1212585-TRINITY_DN38615_c0_g1_i1.p1
K07897	RAB7A; Ras-related protein Rab-7A	MMETSP1333-doi:10.5281/zenodo.1212585-TRINITY_DN40375_c0_g2_i1.p1
K07898	RAB7B; Ras-related protein Rab-7B
K08009	CYBA, P22PHOX; cytochrome b-245, alpha polypeptide
K08010	NCF2, P67PHOX; neutrophil cytosolic factor 2
K08011	NCF1, P47PHOX; neutrophil cytosolic factor 1
K08012	NCF4, P40PHOX; neutrophil cytosolic factor 4
K08054	CANX; calnexin	MMETSP1333-doi:10.5281/zenodo.1212585-TRINITY_DN14999_c0_g1_i1.p1
K08057	CALR; calreticulin	MMETSP1333-doi:10.5281/zenodo.1212585-TRINITY_DN40886_c0_g1_i1.p1
K08057	CALR; calreticulin	MMETSP1333-doi:10.5281/zenodo.1212585-TRINITY_DN40886_c0_g2_i1.p2
K08057	CALR; calreticulin	MMETSP1333-doi:10.5281/zenodo.1212585-TRINITY_DN40886_c5_g1_i1.p1
K08057	CALR; calreticulin
K08488	STX7; syntaxin 7
K08492	STX18; syntaxin 18
K08517	SEC22; vesicle transport protein SEC22	MMETSP1333-doi:10.5281/zenodo.1212585-TRINITY_DN36783_c0_g1_i1.p1
K08763	OLR1; oxidised low-density lipoprotein receptor 1
K09481	SEC61B, SBH2; protein transport protein SEC61 subunit beta	MMETSP1333-doi:10.5281/zenodo.1212585-TRINITY_DN8331_c0_g1_i1.p2
K10062	COLEC12; collectin sub-family member 12
K10066	COLEC11; collectin sub-family member 11
K10067	SFTPA; pulmonary surfactant-associated protein A
K10068	SFTPD, SFTP4; pulmonary surfactant-associated protein D
K10074	CLEC7A, DECTIN1, CD369; C-type lectin domain family 7 member A
K10089	M6PR; cation-dependent mannose-6-phosphate receptor
K10159	TLR2, CD282; toll-like receptor 2
K10160	TLR4, CD284; toll-like receptor 4
K10169	TLR6, CD286; toll-like receptor 6
K10413	DYNC1H; dynein heavy chain 1, cytosolic
K10414	DYNC2H, DNCH2; dynein heavy chain 2, cytosolic	MMETSP1333-doi:10.5281/zenodo.1212585-TRINITY_DN17557_c0_g1_i1.p1
K10414	DYNC2H, DNCH2; dynein heavy chain 2, cytosolic
K10414	DYNC2H, DNCH2; dynein heavy chain 2, cytosolic	MMETSP1333-doi:10.5281/zenodo.1212585-TRINITY_DN28160_c0_g1_i1.p1
K10414	DYNC2H, DNCH2; dynein heavy chain 2, cytosolic	MMETSP1333-doi:10.5281/zenodo.1212585-TRINITY_DN29682_c0_g1_i1.p1
K10414	DYNC2H, DNCH2; dynein heavy chain 2, cytosolic	MMETSP1333-doi:10.5281/zenodo.1212585-TRINITY_DN37415_c1_g1_i1.p1
K10414	DYNC2H, DNCH2; dynein heavy chain 2, cytosolic	MMETSP1333-doi:10.5281/zenodo.1212585-TRINITY_DN37415_c2_g1_i1.p2
K10414	DYNC2H, DNCH2; dynein heavy chain 2, cytosolic	MMETSP1333-doi:10.5281/zenodo.1212585-TRINITY_DN37415_c4_g1_i1.p2
K10414	DYNC2H, DNCH2; dynein heavy chain 2, cytosolic	MMETSP1333-doi:10.5281/zenodo.1212585-TRINITY_DN37415_c5_g1_i1.p1
K10414	DYNC2H, DNCH2; dynein heavy chain 2, cytosolic	MMETSP1333-doi:10.5281/zenodo.1212585-TRINITY_DN37415_c6_g1_i1.p1
K10414	DYNC2H, DNCH2; dynein heavy chain 2, cytosolic	MMETSP1333-doi:10.5281/zenodo.1212585-TRINITY_DN37415_c7_g1_i1.p2
K10415	DYNC1I, DNCI; dynein intermediate chain, cytosolic
K10416	DYNC1LI, DNCLI; dynein light intermediate chain 1, cytosolic
K10789	MPO; myeloperoxidase [EC:1.11.2.2]
K10956	SEC61A; protein transport protein SEC61 subunit alpha	MMETSP1333-doi:10.5281/zenodo.1212585-TRINITY_DN40834_c12_g1_i1.p1
K12182	HGS, HRS, VPS27; hepatocyte growth factor-regulated tyrosine kinase substrate
K12478	EEA1; early endosome antigen 1	MMETSP1333-doi:10.5281/zenodo.1212585-TRINITY_DN27806_c1_g1_i1.p1
K12560	FCGR2B, CD32; low affinity immunoglobulin gamma Fc receptor II-b
K13240	NOS1; nitric-oxide synthase, brain [EC:1.14.13.39]
K13240	NOS1; nitric-oxide synthase, brain [EC:1.14.13.39]
K13505	VAMP3; vesicle-associated membrane protein 3
K13813	STX12, STX13; syntaxin 12/13
K13882	CORO1A; coronin-1A
K13883	RILP; Rab-interacting lysosomal protein
K13884	MARCO; macrophage receptor with collagenous structure
K13885	SCARB1; scavenger receptor class B, member 1
K16824	FCGR2C, CD32; low affinity immunoglobulin gamma Fc receptor II-c
K16857	THBS1; thrombospondin 1
K21421	NOX2, GP91, CYBB; NADPH oxidase 2 [EC:1.-.-.-]	MMETSP1333-doi:10.5281/zenodo.1212585-TRINITY_DN40580_c1_g1_i1.p1

## Sheet: Table S2. Lysosome
KO	definition	sa_sighit
K01052	LIPA; lysosomal acid lipase/cholesteryl ester hydrolase [EC:3.1.1.13]
K01074	PPT; palmitoyl-protein thioesterase [EC:3.1.2.22]	MMETSP1333-doi:10.5281/zenodo.1212585-TRINITY_DN2871_c0_g1_i1.p1
K01074	PPT; palmitoyl-protein thioesterase [EC:3.1.2.22]
K01074	PPT; palmitoyl-protein thioesterase [EC:3.1.2.22]	MMETSP1333-doi:10.5281/zenodo.1212585-TRINITY_DN48927_c0_g1_i1.p1
K01125	NAGPA; N-acetylglucosamine-1-phosphodiester alpha-N-acetylglucosaminidase [EC:3.1.4.45]
K01132	GALNS; N-acetylgalactosamine-6-sulfatase [EC:3.1.6.4]
K01134	ARSA; arylsulfatase A [EC:3.1.6.8]	MMETSP1333-doi:10.5281/zenodo.1212585-TRINITY_DN11524_c0_g1_i1.p1
K01134	ARSA; arylsulfatase A [EC:3.1.6.8]	MMETSP1333-doi:10.5281/zenodo.1212585-TRINITY_DN11524_c1_g1_i1.p1
K01134	ARSA; arylsulfatase A [EC:3.1.6.8]	MMETSP1333-doi:10.5281/zenodo.1212585-TRINITY_DN22017_c0_g1_i1.p1
K01134	ARSA; arylsulfatase A [EC:3.1.6.8]	MMETSP1333-doi:10.5281/zenodo.1212585-TRINITY_DN22017_c1_g1_i1.p1
K01135	ARSB; arylsulfatase B [EC:3.1.6.12]	MMETSP1333-doi:10.5281/zenodo.1212585-TRINITY_DN10727_c0_g1_i1.p1
K01135	ARSB; arylsulfatase B [EC:3.1.6.12]	MMETSP1333-doi:10.5281/zenodo.1212585-TRINITY_DN19748_c1_g1_i1.p1
K01135	ARSB; arylsulfatase B [EC:3.1.6.12]	MMETSP1333-doi:10.5281/zenodo.1212585-TRINITY_DN25996_c3_g1_i1.p1
K01135	ARSB; arylsulfatase B [EC:3.1.6.12]	MMETSP1333-doi:10.5281/zenodo.1212585-TRINITY_DN27311_c2_g1_i1.p1
K01135	ARSB; arylsulfatase B [EC:3.1.6.12]	MMETSP1333-doi:10.5281/zenodo.1212585-TRINITY_DN27499_c2_g1_i1.p1
K01135	ARSB; arylsulfatase B [EC:3.1.6.12]	MMETSP1333-doi:10.5281/zenodo.1212585-TRINITY_DN29276_c0_g1_i1.p1
K01135	ARSB; arylsulfatase B [EC:3.1.6.12]	MMETSP1333-doi:10.5281/zenodo.1212585-TRINITY_DN30494_c1_g1_i1.p1
K01135	ARSB; arylsulfatase B [EC:3.1.6.12]	MMETSP1333-doi:10.5281/zenodo.1212585-TRINITY_DN32617_c1_g1_i1.p1
K01135	ARSB; arylsulfatase B [EC:3.1.6.12]	MMETSP1333-doi:10.5281/zenodo.1212585-TRINITY_DN35313_c1_g1_i1.p1
K01135	ARSB; arylsulfatase B [EC:3.1.6.12]	MMETSP1333-doi:10.5281/zenodo.1212585-TRINITY_DN35769_c0_g1_i1.p1
K01135	ARSB; arylsulfatase B [EC:3.1.6.12]	MMETSP1333-doi:10.5281/zenodo.1212585-TRINITY_DN36515_c1_g1_i1.p1
K01135	ARSB; arylsulfatase B [EC:3.1.6.12]	MMETSP1333-doi:10.5281/zenodo.1212585-TRINITY_DN37393_c1_g1_i1.p1
K01135	ARSB; arylsulfatase B [EC:3.1.6.12]	MMETSP1333-doi:10.5281/zenodo.1212585-TRINITY_DN38500_c1_g1_i1.p1
K01135	ARSB; arylsulfatase B [EC:3.1.6.12]
K01135	ARSB; arylsulfatase B [EC:3.1.6.12]	MMETSP1333-doi:10.5281/zenodo.1212585-TRINITY_DN49076_c0_g1_i1.p1
K01135	ARSB; arylsulfatase B [EC:3.1.6.12]	MMETSP1333-doi:10.5281/zenodo.1212585-TRINITY_DN7227_c0_g1_i1.p1
K01136	IDS; iduronate 2-sulfatase [EC:3.1.6.13]	MMETSP1333-doi:10.5281/zenodo.1212585-TRINITY_DN21480_c0_g1_i1.p1
K01136	IDS; iduronate 2-sulfatase [EC:3.1.6.13]	MMETSP1333-doi:10.5281/zenodo.1212585-TRINITY_DN24045_c0_g1_i1.p1
K01136	IDS; iduronate 2-sulfatase [EC:3.1.6.13]
K01136	IDS; iduronate 2-sulfatase [EC:3.1.6.13]	MMETSP1333-doi:10.5281/zenodo.1212585-TRINITY_DN36195_c0_g2_i1.p1
K01136	IDS; iduronate 2-sulfatase [EC:3.1.6.13]	MMETSP1333-doi:10.5281/zenodo.1212585-TRINITY_DN36195_c2_g1_i1.p1
K01136	IDS; iduronate 2-sulfatase [EC:3.1.6.13]	MMETSP1333-doi:10.5281/zenodo.1212585-TRINITY_DN37706_c2_g1_i1.p1
K01136	IDS; iduronate 2-sulfatase [EC:3.1.6.13]	MMETSP1333-doi:10.5281/zenodo.1212585-TRINITY_DN48072_c0_g1_i1.p1
K01136	IDS; iduronate 2-sulfatase [EC:3.1.6.13]	MMETSP1333-doi:10.5281/zenodo.1212585-TRINITY_DN49764_c0_g1_i1.p1
K01136	IDS; iduronate 2-sulfatase [EC:3.1.6.13]	MMETSP1333-doi:10.5281/zenodo.1212585-TRINITY_DN7766_c1_g1_i1.p1
K01137	GNS; N-acetylglucosamine-6-sulfatase [EC:3.1.6.14]	MMETSP1333-doi:10.5281/zenodo.1212585-TRINITY_DN1276_c0_g2_i1.p1
K01158	DNASE2; deoxyribonuclease II [EC:3.1.22.1]
K01186	NEU1; sialidase-1 [EC:3.2.1.18]
K01186	NEU1; sialidase-1 [EC:3.2.1.18]
K01186	NEU1; sialidase-1 [EC:3.2.1.18]	MMETSP1333-doi:10.5281/zenodo.1212585-TRINITY_DN23561_c0_g1_i1.p1
K01186	NEU1; sialidase-1 [EC:3.2.1.18]
K01186	NEU1; sialidase-1 [EC:3.2.1.18]	MMETSP1333-doi:10.5281/zenodo.1212585-TRINITY_DN41147_c0_g1_i1.p1
K01186	NEU1; sialidase-1 [EC:3.2.1.18]	MMETSP1333-doi:10.5281/zenodo.1212585-TRINITY_DN47252_c0_g1_i1.p1
K01189	GLA; alpha-galactosidase [EC:3.2.1.22]
K01192	E3.2.1.25, MANBA, manB; beta-mannosidase [EC:3.2.1.25]	MMETSP1333-doi:10.5281/zenodo.1212585-TRINITY_DN28278_c0_g1_i1.p1
K01192	E3.2.1.25, MANBA, manB; beta-mannosidase [EC:3.2.1.25]	MMETSP1333-doi:10.5281/zenodo.1212585-TRINITY_DN28278_c2_g1_i1.p1
K01192	E3.2.1.25, MANBA, manB; beta-mannosidase [EC:3.2.1.25]	MMETSP1333-doi:10.5281/zenodo.1212585-TRINITY_DN28278_c3_g1_i1.p1
K01192	E3.2.1.25, MANBA, manB; beta-mannosidase [EC:3.2.1.25]
K01192	E3.2.1.25, MANBA, manB; beta-mannosidase [EC:3.2.1.25]
K01195	uidA, GUSB; beta-glucuronidase [EC:3.2.1.31]	MMETSP1333-doi:10.5281/zenodo.1212585-TRINITY_DN21037_c0_g1_i1.p1
K01195	uidA, GUSB; beta-glucuronidase [EC:3.2.1.31]	MMETSP1333-doi:10.5281/zenodo.1212585-TRINITY_DN21037_c3_g1_i1.p1
K01195	uidA, GUSB; beta-glucuronidase [EC:3.2.1.31]	MMETSP1333-doi:10.5281/zenodo.1212585-TRINITY_DN27843_c1_g1_i1.p1
K01201	GBA, srfJ; glucosylceramidase [EC:3.2.1.45]	MMETSP1333-doi:10.5281/zenodo.1212585-TRINITY_DN11612_c0_g1_i1.p1
K01201	GBA, srfJ; glucosylceramidase [EC:3.2.1.45]	MMETSP1333-doi:10.5281/zenodo.1212585-TRINITY_DN11612_c1_g1_i1.p1
K01201	GBA, srfJ; glucosylceramidase [EC:3.2.1.45]	MMETSP1333-doi:10.5281/zenodo.1212585-TRINITY_DN33891_c0_g1_i1.p1
K01201	GBA, srfJ; glucosylceramidase [EC:3.2.1.45]	MMETSP1333-doi:10.5281/zenodo.1212585-TRINITY_DN33891_c1_g1_i1.p1
K01201	GBA, srfJ; glucosylceramidase [EC:3.2.1.45]	MMETSP1333-doi:10.5281/zenodo.1212585-TRINITY_DN47115_c0_g1_i1.p1
K01201	GBA, srfJ; glucosylceramidase [EC:3.2.1.45]	MMETSP1333-doi:10.5281/zenodo.1212585-TRINITY_DN47123_c0_g1_i1.p1
K01201	GBA, srfJ; glucosylceramidase [EC:3.2.1.45]
K01201	GBA, srfJ; glucosylceramidase [EC:3.2.1.45]
K01202	GALC; galactosylceramidase [EC:3.2.1.46]
K01204	NAGA; alpha-N-acetylgalactosaminidase [EC:3.2.1.49]	MMETSP1333-doi:10.5281/zenodo.1212585-TRINITY_DN11265_c0_g1_i1.p1
K01205	NAGLU; alpha-N-acetylglucosaminidase [EC:3.2.1.50]
K01217	IDUA; L-iduronidase [EC:3.2.1.76]
K01275	CTSC; cathepsin C [EC:3.4.14.1]
K01279	TPP1, CLN2; tripeptidyl-peptidase I [EC:3.4.14.9]	MMETSP1333-doi:10.5281/zenodo.1212585-TRINITY_DN19647_c1_g1_i1.p1
K01279	TPP1, CLN2; tripeptidyl-peptidase I [EC:3.4.14.9]	MMETSP1333-doi:10.5281/zenodo.1212585-TRINITY_DN32508_c0_g1_i1.p1
K01279	TPP1, CLN2; tripeptidyl-peptidase I [EC:3.4.14.9]
K01279	TPP1, CLN2; tripeptidyl-peptidase I [EC:3.4.14.9]	MMETSP1333-doi:10.5281/zenodo.1212585-TRINITY_DN36000_c1_g1_i1.p1
K01279	TPP1, CLN2; tripeptidyl-peptidase I [EC:3.4.14.9]	MMETSP1333-doi:10.5281/zenodo.1212585-TRINITY_DN41814_c0_g1_i1.p1
K01279	TPP1, CLN2; tripeptidyl-peptidase I [EC:3.4.14.9]	MMETSP1333-doi:10.5281/zenodo.1212585-TRINITY_DN44153_c0_g1_i1.p1
K01279	TPP1, CLN2; tripeptidyl-peptidase I [EC:3.4.14.9]	MMETSP1333-doi:10.5281/zenodo.1212585-TRINITY_DN5004_c0_g1_i1.p1
K01279	TPP1, CLN2; tripeptidyl-peptidase I [EC:3.4.14.9]	MMETSP1333-doi:10.5281/zenodo.1212585-TRINITY_DN5004_c0_g1_i1.p1
K01319	CTSG; cathepsin G [EC:3.4.21.20]
K01363	CTSB; cathepsin B [EC:3.4.22.1]	MMETSP1333-doi:10.5281/zenodo.1212585-TRINITY_DN29467_c0_g1_i1.p1
K01363	CTSB; cathepsin B [EC:3.4.22.1]	MMETSP1333-doi:10.5281/zenodo.1212585-TRINITY_DN41525_c0_g1_i1.p1
K01363	CTSB; cathepsin B [EC:3.4.22.1]	MMETSP1333-doi:10.5281/zenodo.1212585-TRINITY_DN41901_c0_g2_i1.p1
K01363	CTSB; cathepsin B [EC:3.4.22.1]	MMETSP1333-doi:10.5281/zenodo.1212585-TRINITY_DN42933_c0_g1_i1.p1
K01363	CTSB; cathepsin B [EC:3.4.22.1]	MMETSP1333-doi:10.5281/zenodo.1212585-TRINITY_DN5061_c0_g1_i1.p1
K01365	CTSL; cathepsin L [EC:3.4.22.15]	MMETSP1333-doi:10.5281/zenodo.1212585-TRINITY_DN14948_c0_g1_i1.p1
K01365	CTSL; cathepsin L [EC:3.4.22.15]	MMETSP1333-doi:10.5281/zenodo.1212585-TRINITY_DN28653_c0_g1_i1.p1
K01365	CTSL; cathepsin L [EC:3.4.22.15]	MMETSP1333-doi:10.5281/zenodo.1212585-TRINITY_DN28653_c1_g1_i1.p1
K01365	CTSL; cathepsin L [EC:3.4.22.15]
K01366	CTSH; cathepsin H [EC:3.4.22.16]	MMETSP1333-doi:10.5281/zenodo.1212585-TRINITY_DN6616_c0_g1_i1.p1
K01368	CTSS; cathepsin S [EC:3.4.22.27]
K01369	LGMN; legumain [EC:3.4.22.34]	MMETSP1333-doi:10.5281/zenodo.1212585-TRINITY_DN24941_c0_g1_i1.p1
K01369	LGMN; legumain [EC:3.4.22.34]	MMETSP1333-doi:10.5281/zenodo.1212585-TRINITY_DN24941_c1_g1_i1.p1
K01369	LGMN; legumain [EC:3.4.22.34]	MMETSP1333-doi:10.5281/zenodo.1212585-TRINITY_DN36030_c1_g1_i1.p1
K01371	CTSK; cathepsin K [EC:3.4.22.38]
K01373	CTSF; cathepsin F [EC:3.4.22.41]	MMETSP1333-doi:10.5281/zenodo.1212585-TRINITY_DN38659_c0_g1_i1.p1
K01373	CTSF; cathepsin F [EC:3.4.22.41]	MMETSP1333-doi:10.5281/zenodo.1212585-TRINITY_DN38659_c0_g2_i1.p1
K01373	CTSF; cathepsin F [EC:3.4.22.41]	MMETSP1333-doi:10.5281/zenodo.1212585-TRINITY_DN42776_c0_g1_i1.p1
K01373	CTSF; cathepsin F [EC:3.4.22.41]	MMETSP1333-doi:10.5281/zenodo.1212585-TRINITY_DN45927_c0_g1_i1.p1
K01374	CTSO; cathepsin O [EC:3.4.22.42]
K01375	CTSL2, CTSV; cathepsin V [EC:3.4.22.43]
K01379	CTSD; cathepsin D [EC:3.4.23.5]	MMETSP1333-doi:10.5281/zenodo.1212585-TRINITY_DN40385_c2_g1_i1.p1
K01379	CTSD; cathepsin D [EC:3.4.23.5]	MMETSP1333-doi:10.5281/zenodo.1212585-TRINITY_DN46237_c0_g1_i1.p1
K01382	CTSE; cathepsin E [EC:3.4.23.34]
K01444	AGA, aspG; N4-(beta-N-acetylglucosaminyl)-L-asparaginase [EC:3.5.1.26]
K01565	SGSH; N-sulfoglucosamine sulfohydrolase [EC:3.10.1.1]	MMETSP1333-doi:10.5281/zenodo.1212585-TRINITY_DN39853_c0_g1_i1.p2
K01565	SGSH; N-sulfoglucosamine sulfohydrolase [EC:3.10.1.1]	MMETSP1333-doi:10.5281/zenodo.1212585-TRINITY_DN39853_c1_g1_i1.p1
K02144	ATPeV1H; V-type H+-transporting ATPase subunit H	MMETSP1333-doi:10.5281/zenodo.1212585-TRINITY_DN40115_c0_g1_i1.p1
K02146	ATPeV0D, ATP6D; V-type H+-transporting ATPase subunit d	MMETSP1333-doi:10.5281/zenodo.1212585-TRINITY_DN42768_c0_g1_i1.p1
K02154	ATPeV0A, ATP6N; V-type H+-transporting ATPase subunit a	MMETSP1333-doi:10.5281/zenodo.1212585-TRINITY_DN34142_c0_g2_i1.p1
K02154	ATPeV0A, ATP6N; V-type H+-transporting ATPase subunit a	MMETSP1333-doi:10.5281/zenodo.1212585-TRINITY_DN38465_c0_g1_i1.p1
K02154	ATPeV0A, ATP6N; V-type H+-transporting ATPase subunit a	MMETSP1333-doi:10.5281/zenodo.1212585-TRINITY_DN38465_c1_g1_i1.p1
K02154	ATPeV0A, ATP6N; V-type H+-transporting ATPase subunit a	MMETSP1333-doi:10.5281/zenodo.1212585-TRINITY_DN39179_c0_g1_i1.p1
K02154	ATPeV0A, ATP6N; V-type H+-transporting ATPase subunit a	MMETSP1333-doi:10.5281/zenodo.1212585-TRINITY_DN39179_c1_g1_i1.p2
K02154	ATPeV0A, ATP6N; V-type H+-transporting ATPase subunit a	MMETSP1333-doi:10.5281/zenodo.1212585-TRINITY_DN39179_c2_g1_i1.p1
K02155	ATPeV0C, ATP6L; V-type H+-transporting ATPase 16kDa proteolipid subunit	MMETSP1333-doi:10.5281/zenodo.1212585-TRINITY_DN34976_c0_g1_i1.p1
K02155	ATPeV0C, ATP6L; V-type H+-transporting ATPase 16kDa proteolipid subunit	MMETSP1333-doi:10.5281/zenodo.1212585-TRINITY_DN35316_c0_g1_i1.p1
K02155	ATPeV0C, ATP6L; V-type H+-transporting ATPase 16kDa proteolipid subunit	MMETSP1333-doi:10.5281/zenodo.1212585-TRINITY_DN40893_c5_g1_i1.p1
K02155	ATPeV0C, ATP6L; V-type H+-transporting ATPase 16kDa proteolipid subunit	MMETSP1333-doi:10.5281/zenodo.1212585-TRINITY_DN41029_c0_g1_i1.p1
K03661	ATPeV0B, ATP6F; V-type H+-transporting ATPase 21kDa proteolipid subunit	MMETSP1333-doi:10.5281/zenodo.1212585-TRINITY_DN40297_c0_g1_i1.p1
K03661	ATPeV0B, ATP6F; V-type H+-transporting ATPase 21kDa proteolipid subunit	MMETSP1333-doi:10.5281/zenodo.1212585-TRINITY_DN40297_c0_g2_i1.p1
K03662	ATPeVS1, ATP6S1; V-type H+-transporting ATPase S1 subunit
K04644	CLTA, LCA; clathrin light chain A
K04645	CLTB, LCB; clathrin light chain B
K04646	CLTC; clathrin heavy chain
K04646	CLTC; clathrin heavy chain	MMETSP1333-doi:10.5281/zenodo.1212585-TRINITY_DN40381_c0_g1_i1.p1
K04646	CLTC; clathrin heavy chain	MMETSP1333-doi:10.5281/zenodo.1212585-TRINITY_DN40381_c0_g2_i1.p1
K04646	CLTC; clathrin heavy chain	MMETSP1333-doi:10.5281/zenodo.1212585-TRINITY_DN40381_c1_g1_i1.p1
K04646	CLTC; clathrin heavy chain	MMETSP1333-doi:10.5281/zenodo.1212585-TRINITY_DN40381_c1_g2_i1.p1
K04992	MCOLN1, TRPML1; mucolipin 1
K05642	ABCA2; ATP-binding cassette, subfamily A (ABC1), member 2
K05656	ABCB9, TAPL; ATP-binding cassette, subfamily B (MDR/TAP), member 9	MMETSP1333-doi:10.5281/zenodo.1212585-TRINITY_DN20168_c0_g1_i1.p1
K06129	LYPLA3; lysophospholipase III [EC:3.1.1.5]
K06497	CD63, MLA1, TSPAN30; CD63 antigen
K06501	CD68; CD68 antigen
K06528	LAMP1_2, CD107; lysosomal-associated membrane protein 1/2
K06546	CD164, MGC24; CD164 antigen
K06562	LAMP3, CD208; lysosomal-associated membrane protein 3
K06564	IGF2R, CD222; insulin-like growth factor 2 receptor
K08239	GNPTAB; UDP-N-acetylglucosamine-lysosomal-enzyme [EC:2.7.8.17]
K08239	GNPTAB; UDP-N-acetylglucosamine-lysosomal-enzyme [EC:2.7.8.17]	MMETSP1333-doi:10.5281/zenodo.1212585-TRINITY_DN32974_c0_g1_i1.p1
K08239	GNPTAB; UDP-N-acetylglucosamine-lysosomal-enzyme [EC:2.7.8.17]	MMETSP1333-doi:10.5281/zenodo.1212585-TRINITY_DN39788_c1_g1_i1.p1
K08239	GNPTAB; UDP-N-acetylglucosamine-lysosomal-enzyme [EC:2.7.8.17]	MMETSP1333-doi:10.5281/zenodo.1212585-TRINITY_DN49238_c0_g1_i1.p1
K08565	NAPSA; napsin-A [EC:3.4.23.-]
K08568	CTSZ; cathepsin X [EC:3.4.18.1]	MMETSP1333-doi:10.5281/zenodo.1212585-TRINITY_DN22563_c0_g1_i1.p1
K08568	CTSZ; cathepsin X [EC:3.4.18.1]	MMETSP1333-doi:10.5281/zenodo.1212585-TRINITY_DN37039_c0_g1_i1.p1
K08568	CTSZ; cathepsin X [EC:3.4.18.1]	MMETSP1333-doi:10.5281/zenodo.1212585-TRINITY_DN47442_c0_g1_i1.p1
K08569	CTSW; cathepsin W [EC:3.4.22.-]
K09599	CTSP; cathepsin P [EC:3.4.22.-]
K09600	CTSM; cathepsin M [EC:3.4.22.-]
K10087	GNPTG, GNPTAG; N-acetylglucosamine-1-phosphate transferase, gamma subunit
K10089	M6PR; cation-dependent mannose-6-phosphate receptor
K10532	HGSNAT; heparan-alpha-glucosaminide N-acetyltransferase [EC:2.3.1.78]
K10532	HGSNAT; heparan-alpha-glucosaminide N-acetyltransferase [EC:2.3.1.78]
K10532	HGSNAT; heparan-alpha-glucosaminide N-acetyltransferase [EC:2.3.1.78]
K12301	SLC17A5; MFS transporter, ACS family, solute carrier family 17 (sodium-dependent inorganic phosphate cotransporter), member 5	MMETSP1333-doi:10.5281/zenodo.1212585-TRINITY_DN19161_c1_g1_i1.p1
K12305	ENTPD4, LALP70; ectonucleoside triphosphate diphosphohydrolase 4 [EC:3.6.1.6]
K12307	MSFD8, CLN7; MFS transporter, ceroid-lipofuscinosis neuronal protein 7
K12309	GLB1, ELNR1; beta-galactosidase [EC:3.2.1.23]	MMETSP1333-doi:10.5281/zenodo.1212585-TRINITY_DN39559_c1_g1_i1.p1
K12311	MAN2B1, LAMAN; lysosomal alpha-mannosidase [EC:3.2.1.24]
K12316	GAA; lysosomal alpha-glucosidase [EC:3.2.1.20]
K12316	GAA; lysosomal alpha-glucosidase [EC:3.2.1.20]
K12347	SLC11A1, NRAMP1; natural resistance-associated macrophage protein 1
K12348	ASAH1; acid ceramidase [EC:3.5.1.23]
K12350	SMPD1, ASM; sphingomyelin phosphodiesterase [EC:3.1.4.12]
K12373	HEXA_B; hexosaminidase [EC:3.2.1.52]	MMETSP1333-doi:10.5281/zenodo.1212585-TRINITY_DN11127_c1_g1_i1.p1
K12373	HEXA_B; hexosaminidase [EC:3.2.1.52]	MMETSP1333-doi:10.5281/zenodo.1212585-TRINITY_DN17366_c0_g1_i1.p1
K12373	HEXA_B; hexosaminidase [EC:3.2.1.52]	MMETSP1333-doi:10.5281/zenodo.1212585-TRINITY_DN29927_c0_g1_i1.p1
K12373	HEXA_B; hexosaminidase [EC:3.2.1.52]	MMETSP1333-doi:10.5281/zenodo.1212585-TRINITY_DN29927_c1_g1_i1.p1
K12373	HEXA_B; hexosaminidase [EC:3.2.1.52]
K12373	HEXA_B; hexosaminidase [EC:3.2.1.52]	MMETSP1333-doi:10.5281/zenodo.1212585-TRINITY_DN34559_c2_g1_i1.p1
K12373	HEXA_B; hexosaminidase [EC:3.2.1.52]	MMETSP1333-doi:10.5281/zenodo.1212585-TRINITY_DN34559_c3_g1_i1.p1
K12373	HEXA_B; hexosaminidase [EC:3.2.1.52]	MMETSP1333-doi:10.5281/zenodo.1212585-TRINITY_DN37812_c0_g1_i1.p1
K12373	HEXA_B; hexosaminidase [EC:3.2.1.52]
K12373	HEXA_B; hexosaminidase [EC:3.2.1.52]	MMETSP1333-doi:10.5281/zenodo.1212585-TRINITY_DN38625_c1_g1_i1.p1
K12373	HEXA_B; hexosaminidase [EC:3.2.1.52]	MMETSP1333-doi:10.5281/zenodo.1212585-TRINITY_DN38625_c3_g1_i1.p1
K12373	HEXA_B; hexosaminidase [EC:3.2.1.52]	MMETSP1333-doi:10.5281/zenodo.1212585-TRINITY_DN44199_c0_g1_i1.p1
K12373	HEXA_B; hexosaminidase [EC:3.2.1.52]	MMETSP1333-doi:10.5281/zenodo.1212585-TRINITY_DN5109_c0_g1_i1.p1
K12381	ARSG; arylsulfatase G [EC:3.1.6.-]	MMETSP1333-doi:10.5281/zenodo.1212585-TRINITY_DN20407_c0_g1_i1.p1
K12382	PSAP, SGP1; saposin
K12383	GM2A; ganglioside GM2 activator
K12384	SCARB2, LIMP2, CD36L2; lysosome membrane protein 2
K12385	NPC1; Niemann-Pick C1 protein
K12385	NPC1; Niemann-Pick C1 protein	MMETSP1333-doi:10.5281/zenodo.1212585-TRINITY_DN35840_c1_g1_i1.p1
K12386	CTNS; cystinosin	MMETSP1333-doi:10.5281/zenodo.1212585-TRINITY_DN3750_c0_g1_i1.p1
K12387	LAPTM; lysosomal-associated transmembrane protein
K12388	SORT1; sortilin
K12389	BTS, CLN3; battenin
K12390	CLN5; ceroid-lipofuscinosis neuronal protein 5
K12391	AP1G1; AP-1 complex subunit gamma-1	MMETSP1333-doi:10.5281/zenodo.1212585-TRINITY_DN40740_c0_g1_i1.p1
K12392	AP1B1; AP-1 complex subunit beta-1	MMETSP1333-doi:10.5281/zenodo.1212585-TRINITY_DN40317_c0_g1_i1.p1
K12393	AP1M; AP-1 complex subunit mu	MMETSP1333-doi:10.5281/zenodo.1212585-TRINITY_DN22134_c1_g1_i1.p1
K12393	AP1M; AP-1 complex subunit mu	MMETSP1333-doi:10.5281/zenodo.1212585-TRINITY_DN40530_c0_g1_i1.p1
K12394	AP1S1_2; AP-1 complex subunit sigma 1/2	MMETSP1333-doi:10.5281/zenodo.1212585-TRINITY_DN48679_c0_g1_i1.p1
K12395	AP1S3; AP-1 complex subunit sigma-3
K12396	AP3D; AP-3 complex subunit delta
K12397	AP3B; AP-3 complex subunit beta
K12398	AP3M; AP-3 complex subunit mu	MMETSP1333-doi:10.5281/zenodo.1212585-TRINITY_DN24443_c0_g1_i1.p1
K12398	AP3M; AP-3 complex subunit mu	MMETSP1333-doi:10.5281/zenodo.1212585-TRINITY_DN24443_c1_g1_i1.p1
K12399	AP3S; AP-3 complex subunit sigma
K12399	AP3S; AP-3 complex subunit sigma	MMETSP1333-doi:10.5281/zenodo.1212585-TRINITY_DN44227_c0_g1_i1.p1
K12400	AP4E1; AP-4 complex subunit epsilon-1	MMETSP1333-doi:10.5281/zenodo.1212585-TRINITY_DN11200_c0_g1_i1.p1
K12401	AP4B1; AP-4 complex subunit beta-1
K12402	AP4M1; AP-4 complex subunit mu-1	MMETSP1333-doi:10.5281/zenodo.1212585-TRINITY_DN2538_c0_g1_i1.p1
K12403	AP4S1; AP-4 complex subunit sigma-1	MMETSP1333-doi:10.5281/zenodo.1212585-TRINITY_DN46260_c0_g1_i1.p1
K12404	GGA; ADP-ribosylation factor-binding protein GGA
K13289	CTSA, CPY; cathepsin A (carboxypeptidase C) [EC:3.4.16.5]	MMETSP1333-doi:10.5281/zenodo.1212585-TRINITY_DN21583_c0_g1_i1.p1
K13289	CTSA, CPY; cathepsin A (carboxypeptidase C) [EC:3.4.16.5]	MMETSP1333-doi:10.5281/zenodo.1212585-TRINITY_DN31035_c1_g1_i1.p1
K13289	CTSA, CPY; cathepsin A (carboxypeptidase C) [EC:3.4.16.5]	MMETSP1333-doi:10.5281/zenodo.1212585-TRINITY_DN32497_c0_g1_i1.p1
K13443	NPC2; Niemann-Pick C2 protein
K13444	SUMF1, FGE; formylglycine-generating enzyme [EC:1.8.3.7]	MMETSP1333-doi:10.5281/zenodo.1212585-TRINITY_DN42829_c0_g1_i1.p1
K14379	ACP5; tartrate-resistant acid phosphatase type 5 [EC:3.1.3.2]	MMETSP1333-doi:10.5281/zenodo.1212585-TRINITY_DN11865_c0_g1_i1.p1
K14379	ACP5; tartrate-resistant acid phosphatase type 5 [EC:3.1.3.2]
K14379	ACP5; tartrate-resistant acid phosphatase type 5 [EC:3.1.3.2]
K14379	ACP5; tartrate-resistant acid phosphatase type 5 [EC:3.1.3.2]
K14410	ACP2; lysosomal acid phosphatase [EC:3.1.3.2]
K19363	LITAF; lipopolysaccharide-induced tumor necrosis factor-alpha factor	MMETSP1333-doi:10.5281/zenodo.1212585-TRINITY_DN46035_c0_g1_i1.p1
K21398	SLC11A2, DMT1, NRAMP2; natural resistance-associated macrophage protein 2	MMETSP1333-doi:10.5281/zenodo.1212585-TRINITY_DN1207_c0_g1_i1.p1
K21398	SLC11A2, DMT1, NRAMP2; natural resistance-associated macrophage protein 2	MMETSP1333-doi:10.5281/zenodo.1212585-TRINITY_DN21078_c0_g1_i1.p1
K21398	SLC11A2, DMT1, NRAMP2; natural resistance-associated macrophage protein 2
K21398	SLC11A2, DMT1, NRAMP2; natural resistance-associated macrophage protein 2

## Sheet: Table S3. Endocytosis
KO	definition	sa_sighit
K00914	PIK3C3, VPS34; phosphatidylinositol 3-kinase [EC:2.7.1.137]
K00914	PIK3C3, VPS34; phosphatidylinositol 3-kinase [EC:2.7.1.137]	MMETSP1333-doi:10.5281/zenodo.1212585-TRINITY_DN24680_c1_g1_i1.p1
K00914	PIK3C3, VPS34; phosphatidylinositol 3-kinase [EC:2.7.1.137]
K00914	PIK3C3, VPS34; phosphatidylinositol 3-kinase [EC:2.7.1.137]
K00921	PIKFYVE, FAB1; 1-phosphatidylinositol-3-phosphate 5-kinase [EC:2.7.1.150]	MMETSP1333-doi:10.5281/zenodo.1212585-TRINITY_DN24439_c0_g1_i1.p1
K00921	PIKFYVE, FAB1; 1-phosphatidylinositol-3-phosphate 5-kinase [EC:2.7.1.150]	MMETSP1333-doi:10.5281/zenodo.1212585-TRINITY_DN24439_c1_g1_i1.p1
K01330	C1R; complement component 1, r subcomponent [EC:3.4.21.41]
K01365	CTSL; cathepsin L [EC:3.4.22.15]	MMETSP1333-doi:10.5281/zenodo.1212585-TRINITY_DN14948_c0_g1_i1.p1
K01365	CTSL; cathepsin L [EC:3.4.22.15]	MMETSP1333-doi:10.5281/zenodo.1212585-TRINITY_DN28653_c0_g1_i1.p1
K01365	CTSL; cathepsin L [EC:3.4.22.15]	MMETSP1333-doi:10.5281/zenodo.1212585-TRINITY_DN28653_c1_g1_i1.p1
K01365	CTSL; cathepsin L [EC:3.4.22.15]
K01368	CTSS; cathepsin S [EC:3.4.22.27]
K02144	ATPeV1H; V-type H+-transporting ATPase subunit H	MMETSP1333-doi:10.5281/zenodo.1212585-TRINITY_DN40115_c0_g1_i1.p1
K02145	ATPeV1A, ATP6A; V-type H+-transporting ATPase subunit A [EC:7.1.2.2]	MMETSP1333-doi:10.5281/zenodo.1212585-TRINITY_DN30839_c1_g1_i1.p1
K02146	ATPeV0D, ATP6D; V-type H+-transporting ATPase subunit d	MMETSP1333-doi:10.5281/zenodo.1212585-TRINITY_DN42768_c0_g1_i1.p1
K02147	ATPeV1B, ATP6B; V-type H+-transporting ATPase subunit B	MMETSP1333-doi:10.5281/zenodo.1212585-TRINITY_DN40774_c5_g1_i1.p1
K02148	ATPeV1C, ATP6C; V-type H+-transporting ATPase subunit C	MMETSP1333-doi:10.5281/zenodo.1212585-TRINITY_DN3901_c0_g1_i1.p1
K02149	ATPeV1D, ATP6M; V-type H+-transporting ATPase subunit D	MMETSP1333-doi:10.5281/zenodo.1212585-TRINITY_DN11110_c0_g1_i1.p1
K02149	ATPeV1D, ATP6M; V-type H+-transporting ATPase subunit D	MMETSP1333-doi:10.5281/zenodo.1212585-TRINITY_DN11110_c0_g2_i1.p1
K02150	ATPeV1E, ATP6E; V-type H+-transporting ATPase subunit E	MMETSP1333-doi:10.5281/zenodo.1212585-TRINITY_DN38715_c0_g1_i1.p1
K02151	ATPeV1F, ATP6S14; V-type H+-transporting ATPase subunit F	MMETSP1333-doi:10.5281/zenodo.1212585-TRINITY_DN19384_c0_g3_i1.p1
K02152	ATPeV1G, ATP6G; V-type H+-transporting ATPase subunit G
K02153	ATPeV0E, ATP6H; V-type H+-transporting ATPase subunit e
K02154	ATPeV0A, ATP6N; V-type H+-transporting ATPase subunit a	MMETSP1333-doi:10.5281/zenodo.1212585-TRINITY_DN34142_c0_g2_i1.p1
K02154	ATPeV0A, ATP6N; V-type H+-transporting ATPase subunit a	MMETSP1333-doi:10.5281/zenodo.1212585-TRINITY_DN38465_c0_g1_i1.p1
K02154	ATPeV0A, ATP6N; V-type H+-transporting ATPase subunit a	MMETSP1333-doi:10.5281/zenodo.1212585-TRINITY_DN38465_c1_g1_i1.p1
K02154	ATPeV0A, ATP6N; V-type H+-transporting ATPase subunit a	MMETSP1333-doi:10.5281/zenodo.1212585-TRINITY_DN39179_c0_g1_i1.p1
K02154	ATPeV0A, ATP6N; V-type H+-transporting ATPase subunit a	MMETSP1333-doi:10.5281/zenodo.1212585-TRINITY_DN39179_c1_g1_i1.p2
K02154	ATPeV0A, ATP6N; V-type H+-transporting ATPase subunit a	MMETSP1333-doi:10.5281/zenodo.1212585-TRINITY_DN39179_c2_g1_i1.p1
K02155	ATPeV0C, ATP6L; V-type H+-transporting ATPase 16kDa proteolipid subunit	MMETSP1333-doi:10.5281/zenodo.1212585-TRINITY_DN34976_c0_g1_i1.p1
K02155	ATPeV0C, ATP6L; V-type H+-transporting ATPase 16kDa proteolipid subunit	MMETSP1333-doi:10.5281/zenodo.1212585-TRINITY_DN35316_c0_g1_i1.p1
K02155	ATPeV0C, ATP6L; V-type H+-transporting ATPase 16kDa proteolipid subunit	MMETSP1333-doi:10.5281/zenodo.1212585-TRINITY_DN40893_c5_g1_i1.p1
K02155	ATPeV0C, ATP6L; V-type H+-transporting ATPase 16kDa proteolipid subunit	MMETSP1333-doi:10.5281/zenodo.1212585-TRINITY_DN41029_c0_g1_i1.p1
K03661	ATPeV0B, ATP6F; V-type H+-transporting ATPase 21kDa proteolipid subunit	MMETSP1333-doi:10.5281/zenodo.1212585-TRINITY_DN40297_c0_g1_i1.p1
K03661	ATPeV0B, ATP6F; V-type H+-transporting ATPase 21kDa proteolipid subunit	MMETSP1333-doi:10.5281/zenodo.1212585-TRINITY_DN40297_c0_g2_i1.p1
K03662	ATPeVS1, ATP6S1; V-type H+-transporting ATPase S1 subunit
K03990	C3; complement component 3
K03991	MBL; mannose-binding lectin
K04391	CD14; monocyte differentiation antigen CD14
K04392	RAC1; Ras-related C3 botulinum toxin substrate 1	MMETSP1333-doi:10.5281/zenodo.1212585-TRINITY_DN25225_c0_g1_i1.p1
K04392	RAC1; Ras-related C3 botulinum toxin substrate 1	MMETSP1333-doi:10.5281/zenodo.1212585-TRINITY_DN26003_c0_g1_i1.p1
K04392	RAC1; Ras-related C3 botulinum toxin substrate 1	MMETSP1333-doi:10.5281/zenodo.1212585-TRINITY_DN26003_c0_g2_i1.p1
K04392	RAC1; Ras-related C3 botulinum toxin substrate 1	MMETSP1333-doi:10.5281/zenodo.1212585-TRINITY_DN40529_c0_g1_i1.p1
K04392	RAC1; Ras-related C3 botulinum toxin substrate 1	MMETSP1333-doi:10.5281/zenodo.1212585-TRINITY_DN40529_c0_g1_i2.p1
K04392	RAC1; Ras-related C3 botulinum toxin substrate 1	MMETSP1333-doi:10.5281/zenodo.1212585-TRINITY_DN40529_c0_g1_i3.p1
K04392	RAC1; Ras-related C3 botulinum toxin substrate 1	MMETSP1333-doi:10.5281/zenodo.1212585-TRINITY_DN40529_c0_g1_i4.p1
K04392	RAC1; Ras-related C3 botulinum toxin substrate 1	MMETSP1333-doi:10.5281/zenodo.1212585-TRINITY_DN44641_c0_g1_i1.p1
K04659	THBS2S; thrombospondin 2/3/4/5
K05653	ABCB2, TAP1; ATP-binding cassette, subfamily B (MDR/TAP), member 2
K05654	ABCB3, TAP2; ATP-binding cassette, subfamily B (MDR/TAP), member 3
K05692	ACTB_G1; actin beta/gamma 1	MMETSP1333-doi:10.5281/zenodo.1212585-TRINITY_DN27134_c2_g1_i1.p1
K05692	ACTB_G1; actin beta/gamma 1	MMETSP1333-doi:10.5281/zenodo.1212585-TRINITY_DN37611_c4_g1_i1.p1
K05692	ACTB_G1; actin beta/gamma 1	MMETSP1333-doi:10.5281/zenodo.1212585-TRINITY_DN38327_c1_g1_i1.p1
K05692	ACTB_G1; actin beta/gamma 1	MMETSP1333-doi:10.5281/zenodo.1212585-TRINITY_DN40963_c1_g1_i1.p1
K05692	ACTB_G1; actin beta/gamma 1	MMETSP1333-doi:10.5281/zenodo.1212585-TRINITY_DN40963_c3_g1_i1.p1
K05692	ACTB_G1; actin beta/gamma 1	MMETSP1333-doi:10.5281/zenodo.1212585-TRINITY_DN40963_c3_g1_i10.p1
K05692	ACTB_G1; actin beta/gamma 1	MMETSP1333-doi:10.5281/zenodo.1212585-TRINITY_DN40963_c3_g1_i11.p1
K05692	ACTB_G1; actin beta/gamma 1	MMETSP1333-doi:10.5281/zenodo.1212585-TRINITY_DN40963_c3_g1_i2.p1
K05692	ACTB_G1; actin beta/gamma 1	MMETSP1333-doi:10.5281/zenodo.1212585-TRINITY_DN40963_c3_g1_i3.p1
K05692	ACTB_G1; actin beta/gamma 1	MMETSP1333-doi:10.5281/zenodo.1212585-TRINITY_DN40963_c3_g1_i4.p1
K05692	ACTB_G1; actin beta/gamma 1	MMETSP1333-doi:10.5281/zenodo.1212585-TRINITY_DN40963_c3_g1_i5.p1
K05692	ACTB_G1; actin beta/gamma 1	MMETSP1333-doi:10.5281/zenodo.1212585-TRINITY_DN40963_c3_g1_i6.p1
K05692	ACTB_G1; actin beta/gamma 1	MMETSP1333-doi:10.5281/zenodo.1212585-TRINITY_DN40963_c3_g1_i7.p1
K05692	ACTB_G1; actin beta/gamma 1	MMETSP1333-doi:10.5281/zenodo.1212585-TRINITY_DN40963_c3_g1_i8.p1
K05692	ACTB_G1; actin beta/gamma 1	MMETSP1333-doi:10.5281/zenodo.1212585-TRINITY_DN40963_c3_g1_i9.p1
K05719	ITGB1, CD29; integrin beta 1
K06259	CD36; CD36 antigen
K06461	ITGAM, CD11b; integrin alpha M
K06463	FCGR3, CD16; low affinity immunoglobulin gamma Fc receptor III
K06464	ITGB2, CD18; integrin beta 2
K06472	FCGR2A, CD32; low affinity immunoglobulin gamma Fc receptor II-a
K06481	ITGA2, CD49b; integrin alpha 2
K06484	ITGA5, CD49e; integrin alpha 5
K06487	ITGAV, CD51; integrin alpha V
K06493	ITGB3, CD61; integrin beta 3
K06498	FCGR1A, CD64; high affinity immunoglobulin gamma Fc receptor I
K06503	TFRC, CD71; transferrin receptor
K06513	FCAR, CD89; CD89 antigen
K06528	LAMP1_2, CD107; lysosomal-associated membrane protein 1/2
K06558	MSR1, CD204; macrophage scavenger receptor 1
K06560	MRC, CD206, CD280; mannose receptor, C type	MMETSP1333-doi:10.5281/zenodo.1212585-TRINITY_DN10991_c0_g1_i1.p1
K06560	MRC, CD206, CD280; mannose receptor, C type	MMETSP1333-doi:10.5281/zenodo.1212585-TRINITY_DN10991_c0_g1_i1.p1
K06560	MRC, CD206, CD280; mannose receptor, C type
K06560	MRC, CD206, CD280; mannose receptor, C type
K06560	MRC, CD206, CD280; mannose receptor, C type	MMETSP1333-doi:10.5281/zenodo.1212585-TRINITY_DN40778_c1_g1_i3.p1
K06560	MRC, CD206, CD280; mannose receptor, C type	MMETSP1333-doi:10.5281/zenodo.1212585-TRINITY_DN40807_c5_g1_i1.p1
K06560	MRC, CD206, CD280; mannose receptor, C type	MMETSP1333-doi:10.5281/zenodo.1212585-TRINITY_DN48850_c0_g1_i1.p1
K06563	CLEC4M, DC-SIGN2, CD209, CD299; C-type lectin domain family 4 member M
K06588	ITGB5; integrin beta 5
K06751	MHC1; MHC class I antigen
K06752	MHC2; MHC class II antigen
K06856	IGH; immunoglobulin heavy chain
K07342	SEC61G, SSS1, secE; protein transport protein SEC61 subunit gamma and related proteins
K07374	TUBA; tubulin alpha	MMETSP1333-doi:10.5281/zenodo.1212585-TRINITY_DN40957_c0_g1_i1.p1
K07374	TUBA; tubulin alpha	MMETSP1333-doi:10.5281/zenodo.1212585-TRINITY_DN40957_c3_g2_i1.p1
K07374	TUBA; tubulin alpha	MMETSP1333-doi:10.5281/zenodo.1212585-TRINITY_DN40957_c4_g1_i1.p1
K07374	TUBA; tubulin alpha	MMETSP1333-doi:10.5281/zenodo.1212585-TRINITY_DN40957_c4_g1_i2.p1
K07374	TUBA; tubulin alpha	MMETSP1333-doi:10.5281/zenodo.1212585-TRINITY_DN40957_c4_g1_i3.p1
K07374	TUBA; tubulin alpha
K07375	TUBB; tubulin beta	MMETSP1333-doi:10.5281/zenodo.1212585-TRINITY_DN40961_c5_g1_i1.p1
K07375	TUBB; tubulin beta	MMETSP1333-doi:10.5281/zenodo.1212585-TRINITY_DN40961_c7_g1_i1.p1
K07375	TUBB; tubulin beta	MMETSP1333-doi:10.5281/zenodo.1212585-TRINITY_DN40961_c7_g1_i10.p1
K07375	TUBB; tubulin beta	MMETSP1333-doi:10.5281/zenodo.1212585-TRINITY_DN40961_c7_g1_i11.p1
K07375	TUBB; tubulin beta	MMETSP1333-doi:10.5281/zenodo.1212585-TRINITY_DN40961_c7_g1_i12.p1
K07375	TUBB; tubulin beta	MMETSP1333-doi:10.5281/zenodo.1212585-TRINITY_DN40961_c7_g1_i13.p1
K07375	TUBB; tubulin beta	MMETSP1333-doi:10.5281/zenodo.1212585-TRINITY_DN40961_c7_g1_i14.p1
K07375	TUBB; tubulin beta	MMETSP1333-doi:10.5281/zenodo.1212585-TRINITY_DN40961_c7_g1_i15.p1
K07375	TUBB; tubulin beta	MMETSP1333-doi:10.5281/zenodo.1212585-TRINITY_DN40961_c7_g1_i16.p1
K07375	TUBB; tubulin beta	MMETSP1333-doi:10.5281/zenodo.1212585-TRINITY_DN40961_c7_g1_i17.p1
K07375	TUBB; tubulin beta	MMETSP1333-doi:10.5281/zenodo.1212585-TRINITY_DN40961_c7_g1_i18.p1
K07375	TUBB; tubulin beta	MMETSP1333-doi:10.5281/zenodo.1212585-TRINITY_DN40961_c7_g1_i19.p1
K07375	TUBB; tubulin beta	MMETSP1333-doi:10.5281/zenodo.1212585-TRINITY_DN40961_c7_g1_i2.p1
K07375	TUBB; tubulin beta	MMETSP1333-doi:10.5281/zenodo.1212585-TRINITY_DN40961_c7_g1_i4.p1
K07375	TUBB; tubulin beta	MMETSP1333-doi:10.5281/zenodo.1212585-TRINITY_DN40961_c7_g1_i5.p1
K07375	TUBB; tubulin beta	MMETSP1333-doi:10.5281/zenodo.1212585-TRINITY_DN40961_c7_g1_i6.p1
K07375	TUBB; tubulin beta	MMETSP1333-doi:10.5281/zenodo.1212585-TRINITY_DN40961_c7_g1_i7.p1
K07375	TUBB; tubulin beta	MMETSP1333-doi:10.5281/zenodo.1212585-TRINITY_DN40961_c7_g1_i8.p1
K07887	RAB5A; Ras-related protein Rab-5A
K07888	RAB5B; Ras-related protein Rab-5B
K07889	RAB5C; Ras-related protein Rab-5C	MMETSP1333-doi:10.5281/zenodo.1212585-TRINITY_DN38698_c0_g2_i1.p1
K07889	RAB5C; Ras-related protein Rab-5C	MMETSP1333-doi:10.5281/zenodo.1212585-TRINITY_DN44479_c0_g1_i1.p1
K07897	RAB7A; Ras-related protein Rab-7A	MMETSP1333-doi:10.5281/zenodo.1212585-TRINITY_DN38615_c0_g1_i1.p1
K07897	RAB7A; Ras-related protein Rab-7A	MMETSP1333-doi:10.5281/zenodo.1212585-TRINITY_DN40375_c0_g2_i1.p1
K07898	RAB7B; Ras-related protein Rab-7B
K08009	CYBA, P22PHOX; cytochrome b-245, alpha polypeptide
K08010	NCF2, P67PHOX; neutrophil cytosolic factor 2
K08011	NCF1, P47PHOX; neutrophil cytosolic factor 1
K08012	NCF4, P40PHOX; neutrophil cytosolic factor 4
K08054	CANX; calnexin	MMETSP1333-doi:10.5281/zenodo.1212585-TRINITY_DN14999_c0_g1_i1.p1
K08057	CALR; calreticulin	MMETSP1333-doi:10.5281/zenodo.1212585-TRINITY_DN40886_c0_g1_i1.p1
K08057	CALR; calreticulin	MMETSP1333-doi:10.5281/zenodo.1212585-TRINITY_DN40886_c0_g2_i1.p2
K08057	CALR; calreticulin	MMETSP1333-doi:10.5281/zenodo.1212585-TRINITY_DN40886_c5_g1_i1.p1
K08057	CALR; calreticulin
K08488	STX7; syntaxin 7
K08492	STX18; syntaxin 18
K08517	SEC22; vesicle transport protein SEC22	MMETSP1333-doi:10.5281/zenodo.1212585-TRINITY_DN36783_c0_g1_i1.p1
K08763	OLR1; oxidised low-density lipoprotein receptor 1
K09481	SEC61B, SBH2; protein transport protein SEC61 subunit beta	MMETSP1333-doi:10.5281/zenodo.1212585-TRINITY_DN8331_c0_g1_i1.p2
K10062	COLEC12; collectin sub-family member 12
K10066	COLEC11; collectin sub-family member 11
K10067	SFTPA; pulmonary surfactant-associated protein A
K10068	SFTPD, SFTP4; pulmonary surfactant-associated protein D
K10074	CLEC7A, DECTIN1, CD369; C-type lectin domain family 7 member A
K10089	M6PR; cation-dependent mannose-6-phosphate receptor
K10159	TLR2, CD282; toll-like receptor 2
K10160	TLR4, CD284; toll-like receptor 4
K10169	TLR6, CD286; toll-like receptor 6
K10413	DYNC1H; dynein heavy chain 1, cytosolic
K10414	DYNC2H, DNCH2; dynein heavy chain 2, cytosolic	MMETSP1333-doi:10.5281/zenodo.1212585-TRINITY_DN17557_c0_g1_i1.p1
K10414	DYNC2H, DNCH2; dynein heavy chain 2, cytosolic
K10414	DYNC2H, DNCH2; dynein heavy chain 2, cytosolic	MMETSP1333-doi:10.5281/zenodo.1212585-TRINITY_DN28160_c0_g1_i1.p1
K10414	DYNC2H, DNCH2; dynein heavy chain 2, cytosolic	MMETSP1333-doi:10.5281/zenodo.1212585-TRINITY_DN29682_c0_g1_i1.p1
K10414	DYNC2H, DNCH2; dynein heavy chain 2, cytosolic	MMETSP1333-doi:10.5281/zenodo.1212585-TRINITY_DN37415_c1_g1_i1.p1
K10414	DYNC2H, DNCH2; dynein heavy chain 2, cytosolic	MMETSP1333-doi:10.5281/zenodo.1212585-TRINITY_DN37415_c2_g1_i1.p2
K10414	DYNC2H, DNCH2; dynein heavy chain 2, cytosolic	MMETSP1333-doi:10.5281/zenodo.1212585-TRINITY_DN37415_c4_g1_i1.p2
K10414	DYNC2H, DNCH2; dynein heavy chain 2, cytosolic	MMETSP1333-doi:10.5281/zenodo.1212585-TRINITY_DN37415_c5_g1_i1.p1
K10414	DYNC2H, DNCH2; dynein heavy chain 2, cytosolic	MMETSP1333-doi:10.5281/zenodo.1212585-TRINITY_DN37415_c6_g1_i1.p1
K10414	DYNC2H, DNCH2; dynein heavy chain 2, cytosolic	MMETSP1333-doi:10.5281/zenodo.1212585-TRINITY_DN37415_c7_g1_i1.p2
K10415	DYNC1I, DNCI; dynein intermediate chain, cytosolic
K10416	DYNC1LI, DNCLI; dynein light intermediate chain 1, cytosolic
K10789	MPO; myeloperoxidase [EC:1.11.2.2]
K10956	SEC61A; protein transport protein SEC61 subunit alpha	MMETSP1333-doi:10.5281/zenodo.1212585-TRINITY_DN40834_c12_g1_i1.p1
K12182	HGS, HRS, VPS27; hepatocyte growth factor-regulated tyrosine kinase substrate
K12478	EEA1; early endosome antigen 1	MMETSP1333-doi:10.5281/zenodo.1212585-TRINITY_DN27806_c1_g1_i1.p1
K12560	FCGR2B, CD32; low affinity immunoglobulin gamma Fc receptor II-b
K13240	NOS1; nitric-oxide synthase, brain [EC:1.14.13.39]
K13240	NOS1; nitric-oxide synthase, brain [EC:1.14.13.39]
K13505	VAMP3; vesicle-associated membrane protein 3
K13813	STX12, STX13; syntaxin 12/13
K13882	CORO1A; coronin-1A
K13883	RILP; Rab-interacting lysosomal protein
K13884	MARCO; macrophage receptor with collagenous structure
K13885	SCARB1; scavenger receptor class B, member 1
K16824	FCGR2C, CD32; low affinity immunoglobulin gamma Fc receptor II-c
K16857	THBS1; thrombospondin 1
K21421	NOX2, GP91, CYBB; NADPH oxidase 2 [EC:1.-.-.-]	MMETSP1333-doi:10.5281/zenodo.1212585-TRINITY_DN40580_c1_g1_i1.p1

## Sheet: Table S4. Autophagy
KO	definition	paths	sa_sighit
K00654	SPT; serine palmitoyltransferase [EC:2.3.1.50]	Y	MMETSP1333-doi:10.5281/zenodo.1212585-TRINITY_DN38344_c2_g1_i1.p1
K00654	SPT; serine palmitoyltransferase [EC:2.3.1.50]	Y	MMETSP1333-doi:10.5281/zenodo.1212585-TRINITY_DN38344_c3_g1_i1.p1
K00654	SPT; serine palmitoyltransferase [EC:2.3.1.50]	Y	MMETSP1333-doi:10.5281/zenodo.1212585-TRINITY_DN38344_c4_g1_i1.p1
K00914	PIK3C3, VPS34; phosphatidylinositol 3-kinase [EC:2.7.1.137]	A, O, Y
K00914	PIK3C3, VPS34; phosphatidylinositol 3-kinase [EC:2.7.1.137]	A, O, Y	MMETSP1333-doi:10.5281/zenodo.1212585-TRINITY_DN24680_c1_g1_i1.p1
K00914	PIK3C3, VPS34; phosphatidylinositol 3-kinase [EC:2.7.1.137]	A, O, Y
K00914	PIK3C3, VPS34; phosphatidylinositol 3-kinase [EC:2.7.1.137]	A, O, Y
K00915	IPMK, IPK2; inositol-polyphosphate multikinase [EC:2.7.1.140 2.7.1.151]	Y
K00922	PIK3CA_B_D; phosphatidylinositol-4,5-bisphosphate 3-kinase catalytic subunit alpha/beta/delta [EC:2.7.1.153]	A	MMETSP1333-doi:10.5281/zenodo.1212585-TRINITY_DN34822_c2_g1_i1.p1
K01110	PTEN; phosphatidylinositol-3,4,5-trisphosphate 3-phosphatase and dual-specificity protein phosphatase PTEN [EC:3.1.3.16 3.1.3.48 3.1.3.67]	A	MMETSP1333-doi:10.5281/zenodo.1212585-TRINITY_DN16884_c0_g1_i1.p1
K01110	PTEN; phosphatidylinositol-3,4,5-trisphosphate 3-phosphatase and dual-specificity protein phosphatase PTEN [EC:3.1.3.16 3.1.3.48 3.1.3.67]	A	MMETSP1333-doi:10.5281/zenodo.1212585-TRINITY_DN21366_c0_g1_i1.p1
K01110	PTEN; phosphatidylinositol-3,4,5-trisphosphate 3-phosphatase and dual-specificity protein phosphatase PTEN [EC:3.1.3.16 3.1.3.48 3.1.3.67]	A	MMETSP1333-doi:10.5281/zenodo.1212585-TRINITY_DN37720_c1_g1_i1.p1
K01110	PTEN; phosphatidylinositol-3,4,5-trisphosphate 3-phosphatase and dual-specificity protein phosphatase PTEN [EC:3.1.3.16 3.1.3.48 3.1.3.67]	A	MMETSP1333-doi:10.5281/zenodo.1212585-TRINITY_DN40691_c2_g1_i1.p1
K01110	PTEN; phosphatidylinositol-3,4,5-trisphosphate 3-phosphatase and dual-specificity protein phosphatase PTEN [EC:3.1.3.16 3.1.3.48 3.1.3.67]	A	MMETSP1333-doi:10.5281/zenodo.1212585-TRINITY_DN40691_c3_g1_i1.p1
K01110	PTEN; phosphatidylinositol-3,4,5-trisphosphate 3-phosphatase and dual-specificity protein phosphatase PTEN [EC:3.1.3.16 3.1.3.48 3.1.3.67]	A	MMETSP1333-doi:10.5281/zenodo.1212585-TRINITY_DN40691_c6_g1_i1.p1
K01110	PTEN; phosphatidylinositol-3,4,5-trisphosphate 3-phosphatase and dual-specificity protein phosphatase PTEN [EC:3.1.3.16 3.1.3.48 3.1.3.67]	A
K01110	PTEN; phosphatidylinositol-3,4,5-trisphosphate 3-phosphatase and dual-specificity protein phosphatase PTEN [EC:3.1.3.16 3.1.3.48 3.1.3.67]	A	MMETSP1333-doi:10.5281/zenodo.1212585-TRINITY_DN44032_c0_g1_i1.p1
K01336	E3.4.21.48; cerevisin [EC:3.4.21.48]	Y
K01363	CTSB; cathepsin B [EC:3.4.22.1]	A	MMETSP1333-doi:10.5281/zenodo.1212585-TRINITY_DN29467_c0_g1_i1.p1
K01363	CTSB; cathepsin B [EC:3.4.22.1]	A	MMETSP1333-doi:10.5281/zenodo.1212585-TRINITY_DN41525_c0_g1_i1.p1
K01363	CTSB; cathepsin B [EC:3.4.22.1]	A	MMETSP1333-doi:10.5281/zenodo.1212585-TRINITY_DN41901_c0_g2_i1.p1
K01363	CTSB; cathepsin B [EC:3.4.22.1]	A	MMETSP1333-doi:10.5281/zenodo.1212585-TRINITY_DN42933_c0_g1_i1.p1
K01363	CTSB; cathepsin B [EC:3.4.22.1]	A	MMETSP1333-doi:10.5281/zenodo.1212585-TRINITY_DN5061_c0_g1_i1.p1
K01365	CTSL; cathepsin L [EC:3.4.22.15]	A	MMETSP1333-doi:10.5281/zenodo.1212585-TRINITY_DN14948_c0_g1_i1.p1
K01365	CTSL; cathepsin L [EC:3.4.22.15]	A	MMETSP1333-doi:10.5281/zenodo.1212585-TRINITY_DN28653_c0_g1_i1.p1
K01365	CTSL; cathepsin L [EC:3.4.22.15]	A	MMETSP1333-doi:10.5281/zenodo.1212585-TRINITY_DN28653_c1_g1_i1.p1
K01365	CTSL; cathepsin L [EC:3.4.22.15]	A
K01379	CTSD; cathepsin D [EC:3.4.23.5]	A	MMETSP1333-doi:10.5281/zenodo.1212585-TRINITY_DN40385_c2_g1_i1.p1
K01379	CTSD; cathepsin D [EC:3.4.23.5]	A	MMETSP1333-doi:10.5281/zenodo.1212585-TRINITY_DN46237_c0_g1_i1.p1
K01381	PEP4; saccharopepsin [EC:3.4.23.25]	Y
K02158	BAD; Bcl-2-antagonist of cell death	A
K02161	BCL2; apoptosis regulator Bcl-2	A
K02649	PIK3R1_2_3; phosphoinositide-3-kinase regulatory subunit alpha/beta/delta	A
K02833	HRAS; GTPase HRas	A
K03175	TRAF6; TNF receptor-associated factor 6 [EC:2.3.2.27]	A
K03237	EIF2S1; translation initiation factor 2 subunit 1	A, Y	MMETSP1333-doi:10.5281/zenodo.1212585-TRINITY_DN30170_c3_g1_i1.p1
K03237	EIF2S1; translation initiation factor 2 subunit 1	A, Y	MMETSP1333-doi:10.5281/zenodo.1212585-TRINITY_DN44297_c0_g1_i1.p1
K04345	PKA; protein kinase A [EC:2.7.11.11]	A, Y	MMETSP1333-doi:10.5281/zenodo.1212585-TRINITY_DN18731_c2_g1_i1.p1
K04345	PKA; protein kinase A [EC:2.7.11.11]	A, Y	MMETSP1333-doi:10.5281/zenodo.1212585-TRINITY_DN38841_c0_g1_i1.p1
K04345	PKA; protein kinase A [EC:2.7.11.11]	A, Y
K04345	PKA; protein kinase A [EC:2.7.11.11]	A, Y	MMETSP1333-doi:10.5281/zenodo.1212585-TRINITY_DN39143_c5_g1_i1.p1
K04345	PKA; protein kinase A [EC:2.7.11.11]	A, Y	MMETSP1333-doi:10.5281/zenodo.1212585-TRINITY_DN40299_c2_g1_i1.p1
K04345	PKA; protein kinase A [EC:2.7.11.11]	A, Y	MMETSP1333-doi:10.5281/zenodo.1212585-TRINITY_DN40866_c19_g1_i1.p1
K04345	PKA; protein kinase A [EC:2.7.11.11]	A, Y	MMETSP1333-doi:10.5281/zenodo.1212585-TRINITY_DN41461_c0_g1_i1.p1
K04345	PKA; protein kinase A [EC:2.7.11.11]	A, Y	MMETSP1333-doi:10.5281/zenodo.1212585-TRINITY_DN43986_c0_g1_i1.p1
K04345	PKA; protein kinase A [EC:2.7.11.11]	A, Y	MMETSP1333-doi:10.5281/zenodo.1212585-TRINITY_DN43986_c0_g2_i1.p1
K04366	RAF1; RAF proto-oncogene serine/threonine-protein kinase [EC:2.7.11.1]	A
K04368	MAP2K1, MEK1; mitogen-activated protein kinase kinase 1 [EC:2.7.12.2]	A	MMETSP1333-doi:10.5281/zenodo.1212585-TRINITY_DN41331_c0_g1_i1.p1
K04369	MAP2K2, MEK2; mitogen-activated protein kinase kinase 2 [EC:2.7.12.2]	A
K04371	ERK, MAPK1_3; mitogen-activated protein kinase 1/3 [EC:2.7.11.24]	A	MMETSP1333-doi:10.5281/zenodo.1212585-TRINITY_DN23982_c0_g1_i1.p1
K04371	ERK, MAPK1_3; mitogen-activated protein kinase 1/3 [EC:2.7.11.24]	A	MMETSP1333-doi:10.5281/zenodo.1212585-TRINITY_DN37097_c2_g1_i1.p1
K04371	ERK, MAPK1_3; mitogen-activated protein kinase 1/3 [EC:2.7.11.24]	A	MMETSP1333-doi:10.5281/zenodo.1212585-TRINITY_DN40834_c10_g1_i1.p1
K04371	ERK, MAPK1_3; mitogen-activated protein kinase 1/3 [EC:2.7.11.24]	A	MMETSP1333-doi:10.5281/zenodo.1212585-TRINITY_DN40834_c10_g2_i1.p1
K04371	ERK, MAPK1_3; mitogen-activated protein kinase 1/3 [EC:2.7.11.24]	A	MMETSP1333-doi:10.5281/zenodo.1212585-TRINITY_DN4295_c0_g1_i1.p1
K04382	PPP2C; serine/threonine-protein phosphatase 2A catalytic subunit [EC:3.1.3.16]	A, O, Y	MMETSP1333-doi:10.5281/zenodo.1212585-TRINITY_DN202_c0_g1_i1.p1
K04382	PPP2C; serine/threonine-protein phosphatase 2A catalytic subunit [EC:3.1.3.16]	A, O, Y	MMETSP1333-doi:10.5281/zenodo.1212585-TRINITY_DN202_c0_g2_i1.p1
K04427	MAP3K7, TAK1; mitogen-activated protein kinase kinase kinase 7 [EC:2.7.11.25]	A	MMETSP1333-doi:10.5281/zenodo.1212585-TRINITY_DN16499_c0_g1_i1.p1
K04427	MAP3K7, TAK1; mitogen-activated protein kinase kinase kinase 7 [EC:2.7.11.25]	A	MMETSP1333-doi:10.5281/zenodo.1212585-TRINITY_DN33794_c0_g1_i1.p1
K04427	MAP3K7, TAK1; mitogen-activated protein kinase kinase kinase 7 [EC:2.7.11.25]	A	MMETSP1333-doi:10.5281/zenodo.1212585-TRINITY_DN33794_c0_g2_i1.p1
K04440	JNK; mitogen-activated protein kinase 8/9/10 (c-Jun N-terminal kinase) [EC:2.7.11.24]	A
K04456	AKT; RAC serine/threonine-protein kinase [EC:2.7.11.1]	A	MMETSP1333-doi:10.5281/zenodo.1212585-TRINITY_DN24548_c2_g1_i1.p1
K04456	AKT; RAC serine/threonine-protein kinase [EC:2.7.11.1]	A	MMETSP1333-doi:10.5281/zenodo.1212585-TRINITY_DN3315_c0_g2_i1.p1
K04464	MAPK7; mitogen-activated protein kinase 7 [EC:2.7.11.24]	Y	MMETSP1333-doi:10.5281/zenodo.1212585-TRINITY_DN16445_c0_g1_i1.p1
K04464	MAPK7; mitogen-activated protein kinase 7 [EC:2.7.11.24]	Y	MMETSP1333-doi:10.5281/zenodo.1212585-TRINITY_DN23298_c2_g1_i1.p1
K04526	INS; insulin	A
K04570	BCL2L1, bcl-xL; Bcl-2-like 1 (apoptosis regulator Bcl-X)	A
K04688	RPS6KB; ribosomal protein S6 kinase beta [EC:2.7.11.1]	A
K04724	CFLAR, FLIP; CASP8 and FADD-like apoptosis regulator	A
K04958	ITPR1; inositol 1,4,5-triphosphate receptor type 1	A	MMETSP1333-doi:10.5281/zenodo.1212585-TRINITY_DN21818_c2_g1_i1.p1
K04958	ITPR1; inositol 1,4,5-triphosphate receptor type 1	A
K04958	ITPR1; inositol 1,4,5-triphosphate receptor type 1	A	MMETSP1333-doi:10.5281/zenodo.1212585-TRINITY_DN33811_c0_g1_i1.p1
K05087	IGF1R, CD221; insulin-like growth factor 1 receptor [EC:2.7.10.1]	A
K05410	TBK1; TANK-binding kinase 1 [EC:2.7.11.10]	A
K06027	NSF, SEC18; vesicle-fusing ATPase [EC:3.6.4.6]	Y	MMETSP1333-doi:10.5281/zenodo.1212585-TRINITY_DN19254_c1_g1_i1.p1
K06027	NSF, SEC18; vesicle-fusing ATPase [EC:3.6.4.6]	Y	MMETSP1333-doi:10.5281/zenodo.1212585-TRINITY_DN40371_c0_g2_i1.p1
K06027	NSF, SEC18; vesicle-fusing ATPase [EC:3.6.4.6]	Y	MMETSP1333-doi:10.5281/zenodo.1212585-TRINITY_DN40371_c0_g3_i1.p1
K06068	PRKCD; novel protein kinase C delta type [EC:2.7.11.13]	A
K06276	PDPK1; 3-phosphoinositide dependent protein kinase-1 [EC:2.7.11.1]	A	MMETSP1333-doi:10.5281/zenodo.1212585-TRINITY_DN11322_c0_g1_i1.p1
K06276	PDPK1; 3-phosphoinositide dependent protein kinase-1 [EC:2.7.11.1]	A	MMETSP1333-doi:10.5281/zenodo.1212585-TRINITY_DN18538_c1_g1_i1.p1
K06276	PDPK1; 3-phosphoinositide dependent protein kinase-1 [EC:2.7.11.1]	A	MMETSP1333-doi:10.5281/zenodo.1212585-TRINITY_DN46975_c0_g1_i1.p1
K06528	LAMP1_2, CD107; lysosomal-associated membrane protein 1/2	A
K06655	PHO85; negative regulator of the PHO system [EC:2.7.11.22]	Y
K06902	UMF1; MFS transporter, UMF1 family	Y
K07187	IRS2; insulin receptor substrate 2	A
K07198	PRKAA, AMPK; 5'-AMP-activated protein kinase, catalytic alpha subunit [EC:2.7.11.11]	A	MMETSP1333-doi:10.5281/zenodo.1212585-TRINITY_DN15187_c0_g1_i1.p1
K07198	PRKAA, AMPK; 5'-AMP-activated protein kinase, catalytic alpha subunit [EC:2.7.11.11]	A	MMETSP1333-doi:10.5281/zenodo.1212585-TRINITY_DN21946_c2_g1_i1.p1
K07198	PRKAA, AMPK; 5'-AMP-activated protein kinase, catalytic alpha subunit [EC:2.7.11.11]	A	MMETSP1333-doi:10.5281/zenodo.1212585-TRINITY_DN37965_c2_g1_i1.p1
K07198	PRKAA, AMPK; 5'-AMP-activated protein kinase, catalytic alpha subunit [EC:2.7.11.11]	A	MMETSP1333-doi:10.5281/zenodo.1212585-TRINITY_DN40753_c0_g2_i1.p1
K07198	PRKAA, AMPK; 5'-AMP-activated protein kinase, catalytic alpha subunit [EC:2.7.11.11]	A	MMETSP1333-doi:10.5281/zenodo.1212585-TRINITY_DN42541_c0_g1_i1.p1
K07198	PRKAA, AMPK; 5'-AMP-activated protein kinase, catalytic alpha subunit [EC:2.7.11.11]	A	MMETSP1333-doi:10.5281/zenodo.1212585-TRINITY_DN44359_c0_g1_i1.p1
K07203	MTOR, FRAP, TOR; serine/threonine-protein kinase mTOR [EC:2.7.11.1]	A, O, Y
K07203	MTOR, FRAP, TOR; serine/threonine-protein kinase mTOR [EC:2.7.11.1]	A, O, Y
K07203	MTOR, FRAP, TOR; serine/threonine-protein kinase mTOR [EC:2.7.11.1]	A, O, Y	MMETSP1333-doi:10.5281/zenodo.1212585-TRINITY_DN27561_c0_g1_i1.p1
K07203	MTOR, FRAP, TOR; serine/threonine-protein kinase mTOR [EC:2.7.11.1]	A, O, Y	MMETSP1333-doi:10.5281/zenodo.1212585-TRINITY_DN27561_c2_g1_i1.p1
K07203	MTOR, FRAP, TOR; serine/threonine-protein kinase mTOR [EC:2.7.11.1]	A, O, Y	MMETSP1333-doi:10.5281/zenodo.1212585-TRINITY_DN27561_c3_g1_i1.p1
K07203	MTOR, FRAP, TOR; serine/threonine-protein kinase mTOR [EC:2.7.11.1]	A, O, Y	MMETSP1333-doi:10.5281/zenodo.1212585-TRINITY_DN37296_c1_g1_i1.p1
K07203	MTOR, FRAP, TOR; serine/threonine-protein kinase mTOR [EC:2.7.11.1]	A, O, Y	MMETSP1333-doi:10.5281/zenodo.1212585-TRINITY_DN37296_c6_g1_i1.p1
K07203	MTOR, FRAP, TOR; serine/threonine-protein kinase mTOR [EC:2.7.11.1]	A, O, Y	MMETSP1333-doi:10.5281/zenodo.1212585-TRINITY_DN38843_c2_g1_i1.p1
K07203	MTOR, FRAP, TOR; serine/threonine-protein kinase mTOR [EC:2.7.11.1]	A, O, Y	MMETSP1333-doi:10.5281/zenodo.1212585-TRINITY_DN40774_c2_g1_i1.p1
K07204	RAPTOR; regulatory associated protein of mTOR	A, O, Y	MMETSP1333-doi:10.5281/zenodo.1212585-TRINITY_DN20864_c0_g1_i1.p1
K07204	RAPTOR; regulatory associated protein of mTOR	A, O, Y	MMETSP1333-doi:10.5281/zenodo.1212585-TRINITY_DN20864_c0_g1_i1.p1
K07204	RAPTOR; regulatory associated protein of mTOR	A, O, Y	MMETSP1333-doi:10.5281/zenodo.1212585-TRINITY_DN20864_c0_g2_i1.p1
K07204	RAPTOR; regulatory associated protein of mTOR	A, O, Y	MMETSP1333-doi:10.5281/zenodo.1212585-TRINITY_DN20864_c1_g1_i1.p1
K07204	RAPTOR; regulatory associated protein of mTOR	A, O, Y	MMETSP1333-doi:10.5281/zenodo.1212585-TRINITY_DN24959_c0_g1_i1.p1
K07206	TSC1; tuberous sclerosis 1	A
K07207	TSC2; tuberous sclerosis 2	A
K07208	RHEB; Ras homolog enriched in brain	A
K07298	STK11, LKB1; serine/threonine-protein kinase 11 [EC:2.7.11.1]	A	MMETSP1333-doi:10.5281/zenodo.1212585-TRINITY_DN22927_c1_g1_i1.p1
K07359	CAMKK2; calcium/calmodulin-dependent protein kinase kinase 2 [EC:2.7.11.17]	A	MMETSP1333-doi:10.5281/zenodo.1212585-TRINITY_DN16935_c0_g1_i1.p1
K07359	CAMKK2; calcium/calmodulin-dependent protein kinase kinase 2 [EC:2.7.11.17]	A	MMETSP1333-doi:10.5281/zenodo.1212585-TRINITY_DN21421_c1_g1_i1.p1
K07359	CAMKK2; calcium/calmodulin-dependent protein kinase kinase 2 [EC:2.7.11.17]	A	MMETSP1333-doi:10.5281/zenodo.1212585-TRINITY_DN28408_c0_g1_i1.p1
K07756	IP6K, IHPK; inositol-hexakisphosphate 5-kinase [EC:2.7.4.21]	Y
K07756	IP6K, IHPK; inositol-hexakisphosphate 5-kinase [EC:2.7.4.21]	Y	MMETSP1333-doi:10.5281/zenodo.1212585-TRINITY_DN42885_c0_g2_i1.p1
K07827	KRAS, KRAS2; GTPase KRas	A, Y	MMETSP1333-doi:10.5281/zenodo.1212585-TRINITY_DN40655_c1_g1_i1.p1
K07827	KRAS, KRAS2; GTPase KRas	A, Y	MMETSP1333-doi:10.5281/zenodo.1212585-TRINITY_DN40655_c1_g2_i1.p1
K07827	KRAS, KRAS2; GTPase KRas	A, Y	MMETSP1333-doi:10.5281/zenodo.1212585-TRINITY_DN97_c0_g1_i1.p1
K07828	NRAS; GTPase NRas	A
K07829	RRAS; Ras-related protein R-Ras	A
K07830	RRAS2, TC21; Ras-related protein R-Ras2	A
K07831	MRAS; Ras-related protein M-Ras	A
K07874	RAB1A; Ras-related protein Rab-1A	A	MMETSP1333-doi:10.5281/zenodo.1212585-TRINITY_DN16789_c0_g1_i1.p1
K07874	RAB1A; Ras-related protein Rab-1A	A	MMETSP1333-doi:10.5281/zenodo.1212585-TRINITY_DN29725_c0_g1_i1.p1
K07874	RAB1A; Ras-related protein Rab-1A	A	MMETSP1333-doi:10.5281/zenodo.1212585-TRINITY_DN37642_c0_g1_i1.p1
K07874	RAB1A; Ras-related protein Rab-1A	A	MMETSP1333-doi:10.5281/zenodo.1212585-TRINITY_DN37642_c0_g2_i1.p1
K07874	RAB1A; Ras-related protein Rab-1A	A	MMETSP1333-doi:10.5281/zenodo.1212585-TRINITY_DN42707_c0_g1_i1.p1
K07874	RAB1A; Ras-related protein Rab-1A	A	MMETSP1333-doi:10.5281/zenodo.1212585-TRINITY_DN44404_c0_g1_i1.p1
K07874	RAB1A; Ras-related protein Rab-1A	A	MMETSP1333-doi:10.5281/zenodo.1212585-TRINITY_DN47332_c0_g1_i1.p1
K07897	RAB7A; Ras-related protein Rab-7A	A, Y	MMETSP1333-doi:10.5281/zenodo.1212585-TRINITY_DN38615_c0_g1_i1.p1
K07897	RAB7A; Ras-related protein Rab-7A	A, Y	MMETSP1333-doi:10.5281/zenodo.1212585-TRINITY_DN40375_c0_g2_i1.p1
K07898	RAB7B; Ras-related protein Rab-7B	A
K07901	RAB8A, MEL; Ras-related protein Rab-8A	A	MMETSP1333-doi:10.5281/zenodo.1212585-TRINITY_DN15372_c0_g1_i1.p1
K07901	RAB8A, MEL; Ras-related protein Rab-8A	A	MMETSP1333-doi:10.5281/zenodo.1212585-TRINITY_DN24903_c0_g1_i1.p1
K07920	RAB33B; Ras-related protein Rab-33B	A
K07925	RAB39B; Ras-related protein Rab-39B	A
K08266	MLST8, GBL; target of rapamycin complex subunit LST8	A, O, Y	MMETSP1333-doi:10.5281/zenodo.1212585-TRINITY_DN14489_c0_g1_i1.p1
K08266	MLST8, GBL; target of rapamycin complex subunit LST8	A, O, Y	MMETSP1333-doi:10.5281/zenodo.1212585-TRINITY_DN14489_c0_g2_i1.p1
K08268	HIF1A; hypoxia-inducible factor 1 alpha	A
K08269	ULK2, ATG1; serine/threonine-protein kinase ULK2 [EC:2.7.11.1]	A, O, Y
K08269	ULK2, ATG1; serine/threonine-protein kinase ULK2 [EC:2.7.11.1]	A, O, Y	MMETSP1333-doi:10.5281/zenodo.1212585-TRINITY_DN20152_c1_g1_i1.p1
K08270	DDIT4, REDD1; DNA-damage-inducible transcript 4	A
K08329	ATG17; autophagy-related protein 17	Y
K08330	ATG11; autophagy-related protein 11	O, Y
K08331	ATG13; autophagy-related protein 13	A, O, Y
K08333	PIK3R4, VPS15; phosphoinositide-3-kinase, regulatory subunit 4 [EC:2.7.11.1]	A, O, Y
K08334	BECN, VPS30, ATG6; beclin	A, O, Y	MMETSP1333-doi:10.5281/zenodo.1212585-TRINITY_DN19970_c0_g2_i1.p1
K08335	ATG14; autophagy-related protein 14	Y
K08336	ATG12; ubiquitin-like protein ATG12	A, O, Y
K08337	ATG7; ubiquitin-like modifier-activating enzyme ATG7	A, O, Y	MMETSP1333-doi:10.5281/zenodo.1212585-TRINITY_DN37089_c0_g1_i1.p1
K08337	ATG7; ubiquitin-like modifier-activating enzyme ATG7	A, O, Y	MMETSP1333-doi:10.5281/zenodo.1212585-TRINITY_DN37089_c2_g1_i1.p1
K08337	ATG7; ubiquitin-like modifier-activating enzyme ATG7	A, O, Y	MMETSP1333-doi:10.5281/zenodo.1212585-TRINITY_DN37089_c3_g1_i1.p1
K08338	ATG10; ubiquitin-like-conjugating enzyme ATG10	Y
K08339	ATG5; autophagy-related protein 5	A, O, Y
K08340	ATG16; autophagy-related protein 16	Y
K08341	GABARAP, ATG8, LC3; GABA(A) receptor-associated protein	A, O, Y	MMETSP1333-doi:10.5281/zenodo.1212585-TRINITY_DN45284_c0_g1_i1.p1
K08341	GABARAP, ATG8, LC3; GABA(A) receptor-associated protein	A, O, Y	MMETSP1333-doi:10.5281/zenodo.1212585-TRINITY_DN49612_c0_g1_i1.p2
K08342	ATG4; cysteine protease ATG4 [EC:3.4.22.-]	A, O, Y	MMETSP1333-doi:10.5281/zenodo.1212585-TRINITY_DN28759_c0_g1_i1.p1
K08342	ATG4; cysteine protease ATG4 [EC:3.4.22.-]	A, O, Y	MMETSP1333-doi:10.5281/zenodo.1212585-TRINITY_DN28759_c1_g1_i1.p1
K08342	ATG4; cysteine protease ATG4 [EC:3.4.22.-]	A, O, Y
K08343	ATG3; ubiquitin-like-conjugating enzyme ATG3	A, O, Y	MMETSP1333-doi:10.5281/zenodo.1212585-TRINITY_DN20586_c0_g1_i1.p1
K08491	STX17; syntaxin 17	A
K08493	VTI1; vesicle transport through interaction with t-SNAREs 1	Y	MMETSP1333-doi:10.5281/zenodo.1212585-TRINITY_DN41973_c0_g1_i1.p1
K08502	VAM7; regulator of vacuolar morphogenesis	Y
K08509	SNAP29; synaptosomal-associated protein 29	A
K08512	VAMP8; vesicle-associated membrane protein 8	A
K08516	YKT6; synaptobrevin homolog YKT6	Y	MMETSP1333-doi:10.5281/zenodo.1212585-TRINITY_DN28852_c1_g1_i1.p1
K08803	DAPK; death-associated protein kinase [EC:2.7.11.1]	A
K08803	DAPK; death-associated protein kinase [EC:2.7.11.1]	A	MMETSP1333-doi:10.5281/zenodo.1212585-TRINITY_DN39280_c1_g1_i1.p1
K08852	ERN1; serine/threonine-protein kinase/endoribonuclease IRE1 [EC:2.7.11.1 3.1.26.-]	A
K08860	EIF2AK3; eukaryotic translation initiation factor 2-alpha kinase 3 [EC:2.7.11.1]	A
K09243	UME6; transcriptional regulatory protein UME6	Y
K09464	GCN4; general control protein GCN4	Y
K09468	MSN2_4; zinc finger protein MSN2/4	Y
K10802	HMGB1; high mobility group protein B1	A
K11248	SH3GLB1; endophilin-B1	A
K12479	VPS45; vacuolar protein sorting-associated protein 45	Y	MMETSP1333-doi:10.5281/zenodo.1212585-TRINITY_DN27791_c0_g1_i1.p1
K12650	TANK; TRAF family member-associated NF-kappa-B activator	A
K12761	SNF1; carbon catabolite-derepressing protein kinase [EC:2.7.11.1]	Y
K12767	RIM15; serine/threonine-protein kinase RIM15 [EC:2.7.11.1]	Y
K14209	SLC36A, PAT; solute carrier family 36 (proton-coupled amino acid transporter)	Y
K14209	SLC36A, PAT; solute carrier family 36 (proton-coupled amino acid transporter)	Y	MMETSP1333-doi:10.5281/zenodo.1212585-TRINITY_DN45973_c0_g1_i1.p1
K14381	SQSTM1; sequestosome 1	A
K15296	NAPA, SNAPA, SEC17; alpha-soluble NSF attachment protein	Y	MMETSP1333-doi:10.5281/zenodo.1212585-TRINITY_DN18544_c0_g1_i1.p1
K15464	BNIP3; BCL2/adenovirus E1B 19 kDa protein-interacting protein 3	A
K16172	IRS1; insulin receptor substrate 1	A
K16184	AKT1S1, PRAS40; proline-rich AKT1 substrate 1	A
K16185	RRAGA_B; Ras-related GTP-binding protein A/B	A	MMETSP1333-doi:10.5281/zenodo.1212585-TRINITY_DN7435_c0_g1_i1.p1
K16186	RRAGC_D; Ras-related GTP-binding protein C/D	A	MMETSP1333-doi:10.5281/zenodo.1212585-TRINITY_DN40933_c23_g1_i1.p1
K16196	EIF2AK4; eukaryotic translation initiation factor 2-alpha kinase 4 [EC:2.7.11.1]	A, Y	MMETSP1333-doi:10.5281/zenodo.1212585-TRINITY_DN38560_c0_g1_i1.p1
K16196	EIF2AK4; eukaryotic translation initiation factor 2-alpha kinase 4 [EC:2.7.11.1]	A, Y
K16196	EIF2AK4; eukaryotic translation initiation factor 2-alpha kinase 4 [EC:2.7.11.1]	A, Y	MMETSP1333-doi:10.5281/zenodo.1212585-TRINITY_DN38560_c5_g1_i1.p1
K16196	EIF2AK4; eukaryotic translation initiation factor 2-alpha kinase 4 [EC:2.7.11.1]	A, Y	MMETSP1333-doi:10.5281/zenodo.1212585-TRINITY_DN41808_c0_g1_i1.p1
K16314	ELM1; serine/threonine-protein kinase ELM1 [EC:2.7.11.1]	Y
K17260	ACTR2, ARP2; actin-related protein 2	Y	MMETSP1333-doi:10.5281/zenodo.1212585-TRINITY_DN47375_c0_g1_i1.p1
K17445	IRS3; insulin receptor substrate 3	A
K17446	IRS4; insulin receptor substrate 4	A
K17589	RB1CC1; RB1-inducible coiled-coil protein 1	A
K17603	ZFYVE1; zinc finger FYVE domain-containing protein 1	A
K17606	IGBP1, TAP42; immunoglobulin-binding protein 1	A, O, Y
K17606	IGBP1, TAP42; immunoglobulin-binding protein 1	A, O, Y	MMETSP1333-doi:10.5281/zenodo.1212585-TRINITY_DN21260_c1_g1_i1.p1
K17607	TIPRL, TIP41; type 2A phosphatase activator TIP41	Y	MMETSP1333-doi:10.5281/zenodo.1212585-TRINITY_DN26516_c0_g1_i1.p1
K17607	TIPRL, TIP41; type 2A phosphatase activator TIP41	Y	MMETSP1333-doi:10.5281/zenodo.1212585-TRINITY_DN44600_c0_g1_i1.p1
K17888	ATG10L, ATG10; ubiquitin-like-conjugating enzyme ATG10	A, O, Y
K17889	ATG14L, ATG14; beclin 1-associated autophagy-related key regulator	A
K17890	ATG16L1; autophagy-related protein 16-1	A, O, Y
K17900	ATG15, AUT5; lipase ATG15 [EC:3.1.1.3]	Y
K17906	ATG2; autophagy-related protein 2	A, O, Y
K17907	ATG9; autophagy-related protein 9	A, O, Y
K17908	WIPI1_2, ATG18; autophagy-related protein 18	A, O, Y	MMETSP1333-doi:10.5281/zenodo.1212585-TRINITY_DN32217_c0_g1_i1.p1
K17908	WIPI1_2, ATG18; autophagy-related protein 18	A, O, Y	MMETSP1333-doi:10.5281/zenodo.1212585-TRINITY_DN32217_c0_g2_i1.p1
K17908	WIPI1_2, ATG18; autophagy-related protein 18	A, O, Y	MMETSP1333-doi:10.5281/zenodo.1212585-TRINITY_DN32217_c1_g1_i1.p1
K17909	ATG23; autophagy-related protein 23	Y
K17985	AMBRA1; activating molecule in BECN1-regulated autophagy protein 1	A
K17985	AMBRA1; activating molecule in BECN1-regulated autophagy protein 1	A	MMETSP1333-doi:10.5281/zenodo.1212585-TRINITY_DN8078_c0_g1_i1.p1
K17985	AMBRA1; activating molecule in BECN1-regulated autophagy protein 1	A	MMETSP1333-doi:10.5281/zenodo.1212585-TRINITY_DN8078_c0_g2_i1.p1
K18052	PRKCQ; novel protein kinase C theta type [EC:2.7.11.13]	A	MMETSP1333-doi:10.5281/zenodo.1212585-TRINITY_DN27146_c1_g1_i1.p1
K18082	MTMR3_4, ZFYVE10_11; myotubularin-related protein 3/4 [EC:3.1.3.48 3.1.3.64 3.1.3.95]	A
K18083	MTMR6_7_8; myotubularin-related protein 6/7/8 [EC:3.1.3.64 3.1.3.95]	Y
K18086	MTMR14; myotubularin-related protein 14 [EC:3.1.3.64 3.1.3.95]	A
K18584	ACTR3, ARP3; actin-related protein 3	Y	MMETSP1333-doi:10.5281/zenodo.1212585-TRINITY_DN40538_c9_g1_i1.p1
K19330	RUBCN; run domain Beclin-1 interacting and cysteine-rich containing protein	A
K19730	ATG101; autophagy-related protein 101	A, O	MMETSP1333-doi:10.5281/zenodo.1212585-TRINITY_DN3279_c0_g1_i1.p1
K19730	ATG101; autophagy-related protein 101	A, O	MMETSP1333-doi:10.5281/zenodo.1212585-TRINITY_DN3279_c0_g2_i1.p1
K19800	SCH9; serine/threonine protein kinase SCH9 [EC:2.7.11.1]	Y
K20177	VPS3, TGFBRAP1; vacuolar protein sorting-associated protein 3	Y
K20178	VPS8; vacuolar protein sorting-associated protein 8	Y
K20179	VPS11, PEP5; vacuolar protein sorting-associated protein 11	Y	MMETSP1333-doi:10.5281/zenodo.1212585-TRINITY_DN25168_c0_g1_i1.p1
K20180	VPS16; vacuolar protein sorting-associated protein 16	Y	MMETSP1333-doi:10.5281/zenodo.1212585-TRINITY_DN29932_c0_g1_i1.p1
K20180	VPS16; vacuolar protein sorting-associated protein 16	Y	MMETSP1333-doi:10.5281/zenodo.1212585-TRINITY_DN29932_c1_g1_i1.p1
K20181	VPS18, PEP3; vacuolar protein sorting-associated protein 18	Y
K20182	VPS33A; vacuolar protein sorting-associated protein 33A	Y
K20183	VPS39, VAM6; Vam6/Vps39-like protein vacuolar protein sorting-associated protein 39	Y	MMETSP1333-doi:10.5281/zenodo.1212585-TRINITY_DN32717_c0_g1_i1.p1
K20184	VPS41; vacuolar protein sorting-associated protein 41	Y
K20195	MON1; vacuolar fusion protein MON1	Y
K20402	DEPTOR; DEP domain-containing mTOR-interacting protein	A
K20868	ATG16L2; autophagy-related protein 16-2	A
K21141	ATG27; autophagy-related protein 27	Y
K21143	ATG29; autophagy-related protein 29	Y
K21144	ATG31; autophagy-related protein 31	Y
K21145	ATG38; autophagy-related protein 38	Y
K21155	VAM3; syntaxin VAM3	Y
K21156	CCZ1; vacuolar fusion protein CCZ1	Y
K21157	SAK1; SNF1-activating kinase 1 [EC:2.7.11.1]	Y
K21158	TOS3; serine/threonine-protein kinase TOS3 [EC:2.7.11.1]	Y
K21197	PCL5, pas1; G1/S-specific cyclin	Y
K21245	SUPT20H; transcription factor SPT20 homolog	A
K21246	NRBF2; nuclear receptor-binding factor 2	A
K21247	TP53INP2; tumor protein p53-inducible nuclear protein 2	A
K21248	VMP1; vacuole membrane protein 1	A	MMETSP1333-doi:10.5281/zenodo.1212585-TRINITY_DN48873_c0_g1_i1.p1
K21249	UVRAG; UV radiation resistance-associated gene protein	A
K21250	PRAP1; proline-rich acidic protein 1	A
K21357	ULK1; serine/threonine-protein kinase ULK1 [EC:2.7.11.1]	A
K23609	C9ORF72; guanine nucleotide exchange protein C9orf72	A
K23610	WDR41; WD repeat-containing protein 41	A
K23611	SMCR8; guanine nucleotide exchange protein SMCR8	A

## Sheet: Table S8. KEGG Phagosome
Cell Function	KO	definition	S_apsteinii	E_huxleyii
Cell Membrane Receptors	Collectins	K10062; K10066, K10067, K10068	0	1
	C-type lectin receptors	K03991; K06560; K06563; K10074	4	0
	Fc receptors	K06463; K06498; K06513; K12560; K16824	0	0
	Opsonins	K06856; K16857; K04659	0	0
	Complement Receptors	K01330; K03990	0	0
	Integrins	K06461; K06464, K06481; K06484; K06487; K06493; K05719, K06588	0	0
	Toll-like receptors	K04391; K10159; K10160; K10169	0	0
	Scavenger Receptors	K06259; K06558; K08763; K13884; K13885	0	0
	MHC antigens	K06751; K06752	0	0
Oxidative Burst	K21421	NOX2, GP91, CYBB; NADPH oxidase 2 [EC:1.-.-.-]	1	1
	K04392	RAC1; Ras-related C3 botulinum toxin substrate 1	6	3
	K08009	CYBA, P22PHOX; cytochrome b-245, alpha polypeptide	0	0
	K08010	NCF2, P67PHOX; neutrophil cytosolic factor 2	0	0
	K08011	NCF1, P47PHOX; neutrophil cytosolic factor 1	0	0
	K08012	NCF4, P40PHOX; neutrophil cytosolic factor 4	0	0
Phagocytic Cup Development and Vesicle Transport	K05692	ACTB_G1; actin beta/gamma 1	4	19
	K08492	STX18; syntaxin 18	0	1
	K08517	SEC22; vesicle transport protein SEC22	1	2
	K13505	VAMP3; vesicle-associated membrane protein 3	0	0
	K13882	CORO1A; coronin-1A	0	0
	K08054	CANX; calnexin	1	5
	K08057	CALR; calreticulin	2	2
	K05653	ABCB2, TAP1; ATP-binding cassette, subfamily B (MDR/TAP), member 2	0	0
	K05654	ABCB3, TAP2; ATP-binding cassette, subfamily B (MDR/TAP), member 3	0	0
Endosome Development and Fusion	K07888	RAB5B; Ras-related protein Rab-5B	0	1
Early Endosomes	K07889	RAB5C; Ras-related protein Rab-5C	2	2
	K12478	EEA1; early endosome antigen 1	1	0
	K00914	PIK3C3, VPS34; phosphatidylinositol 3-kinase [EC:2.7.1.137]	1	3
	K06503	TFRC, CD71; transferrin receptor	0	0
	K13813	STX12, STX13; syntaxin 12/13	0	0
	K07887	RAB5A; Ras-related protein Rab-5A	0	0
	K02144	ATPeV1H; V-type H+-transporting ATPase subunit H	1	0
	K02145	ATPeV1A, ATP6A; V-type H+-transporting ATPase subunit A [EC:7.1.2.2]	1	1
	K02146	ATPeV0D, ATP6D; V-type H+-transporting ATPase subunit d	1	1
Early and Late Endosomes	K02147	ATPeV1B, ATP6B; V-type H+-transporting ATPase subunit B	1	2
	K02148	ATPeV1C, ATP6C; V-type H+-transporting ATPase subunit C	1	1
	K02149	ATPeV1D, ATP6M; V-type H+-transporting ATPase subunit D	2	2
	K02150	ATPeV1E, ATP6E; V-type H+-transporting ATPase subunit E	1	1
	K02151	ATPeV1F, ATP6S14; V-type H+-transporting ATPase subunit F	1	1
	K02152	ATPeV1G, ATP6G; V-type H+-transporting ATPase subunit G	0	2
	K02153	ATPeV0E, ATP6H; V-type H+-transporting ATPase subunit e	0	0
	K02154	ATPeV0A, ATP6N; V-type H+-transporting ATPase subunit a	6	4
	K02155	ATPeV0C, ATP6L; V-type H+-transporting ATPase 16kDa proteolipid subunit	4	9
	K03661	ATPeV0B, ATP6F; V-type H+-transporting ATPase 21kDa proteolipid subunit	1	2
	K03662	ATPeVS1, ATP6S1; V-type H+-transporting ATPase S1 subunit	0	0
Late Endosomes	K07897	RAB7A; Ras-related protein Rab-7A	2	1
	K10414	DYNC2H, DNCH2; dynein heavy chain 2, cytosolic	1	0
	K07374	TUBA; tubulin alpha	1	7
	K07375	TUBB; tubulin beta	4	8
	K00921	PIKFYVE, FAB1; 1-phosphatidylinositol-3-phosphate 5-kinase [EC:2.7.1.150]	1	1
	K12182	HGS, HRS, VPS27; hepatocyte growth factor-regulated tyrosine kinase substrate	0	0
	K08488	STX7; syntaxin 7	0	0
	K13883	RILP; Rab-interacting lysosomal protein	0	0
	K06528	LAMP1_2, CD107; lysosomal-associated membrane protein 1/2	0	0
	K07898	RAB7B; Ras-related protein Rab-7B	0	0
	K10413	DYNC1H; dynein heavy chain 1, cytosolic	0	0
	K10415	DYNC1I, DNCI; dynein intermediate chain, cytosolic	0	0
	K10416	DYNC1LI, DNCLI; dynein light intermediate chain 1, cytosolic	0	0
	K01365	CTSL; cathepsin L [EC:3.4.22.15]	3	2
	K09481	SEC61B, SBH2; protein transport protein SEC61 subunit beta	1	1
	K10956	SEC61A; protein transport protein SEC61 subunit alpha	1	1
	K07342	SEC61G, SSS1, secE; protein transport protein SEC61 subunit gamma and related proteins	0	1
	K10089	M6PR; cation-dependent mannose-6-phosphate receptor	0	0
	K13240	NOS1; nitric-oxide synthase, brain [EC:1.14.13.39]	0	0
	K10789	MPO; myeloperoxidase [EC:1.11.2.2]	0	0
	K01368	CTSS; cathepsin S [EC:3.4.22.27]	0	0

## Sheet: Table S9. Endocytosis
Cell Function	KO	definition	S_apsteinii	E_huxleyii
Plasma Membrane Receptors	K04361	EGFR, ERBB1; epidermal growth factor receptor [EC:2.7.10.1]	0	0
	K04363	PDGFRA, CD140A; platelet-derived growth factor receptor alpha [EC:2.7.10.1]	0	0
	K04674	TGFBR1, ALK5; TGF-beta receptor type-1 [EC:2.7.11.30]	0	0
	K04388	TGFBR2; TGF-beta receptor type-2 [EC:2.7.11.30]	0	0
	K05087	IGF1R, CD221; insulin-like growth factor 1 receptor [EC:2.7.10.1]	0	0
	K05093	FGFR2, CD332; fibroblast growth factor receptor 2 [EC:2.7.10.1]	0	0
	K05094	FGFR3, CD333; fibroblast growth factor receptor 3 [EC:2.7.10.1]	0	0
	K05095	FGFR4, CD334; fibroblast growth factor receptor 4 [EC:2.7.10.1]	0	0
	K04500	SMAD2; mothers against decapentaplegic homolog 2	0	0
	K04679	MADHIP, SARA; MAD, mothers against decapentaplegic interacting protein	0	0
	K23605	SMAD3; mothers against decapentaplegic homolog 3	0	0
	K10054	PML, TRIM19; probable transcription factor PML	0	0
Regulation	K00889	PIP5K; 1-phosphatidylinositol-4-phosphate 5-kinase [EC:2.7.1.68]	8	7
	K12486	SMAP; stromal membrane-associated protein	4	9
	K05737	GIT1; G protein-coupled receptor kinase interactor 1	1	0
	K07941	ARF6; ADP-ribosylation factor 6	3	0
	K07937	ARF1; ADP-ribosylation factor 1	6	6
	K12489	ACAP; Arf-GAP with coiled-coil, ANK repeat and PH domain-containing protein	3	3
	K12492	ARFGAP1; ADP-ribosylation factor GTPase-activating protein 1	3	1
	K12493	ARFGAP2_3; ADP-ribosylation factor GTPase-activating protein 2/3	1	1
	K18442	ARFGEF, BIG; brefeldin A-inhibited guanine nucleotide-exchange protein	4	2
	K18441	CYTH; cytohesin	3	2
	K18443	GBF1; golgi-specific brefeldin A-resistance guanine nucleotide exchange factor 1	3	1
	K12491	AGAP; Arf-GAP with GTPase, ANK repeat and PH domain-containing protein 1/3/4/5/6/9/11	0	0
	K17848	AGAP2; Arf-GAP with GTPase, ANK repeat and PH domain-containing protein 2	0	0
	K18439	ARAP1; Arf-GAP with Rho-GAP domain, ANK repeat and PH domain-containing protein 1	0	0
	K18440	ARAP2; Arf-GAP with Rho-GAP domain, ANK repeat and PH domain-containing protein 2	0	0
	K12490	ARAP3; Arf-GAP with Rho-GAP domain, ANK repeat and PH domain-containing protein 3	0	0
	K12488	ASAP; Arf-GAP with SH3 domain, ANK repeat and PH domain-containing protein	0	0
	K07938	ARF3; ADP-ribosylation factor 3	0	0
	K07940	ARF5; ADP-ribosylation factor 5	0	0
	K12487	GIT2; G protein-coupled receptor kinase interactor 2	0	0
	K12495	IQSEC; IQ motif and SEC7 domain-containing protein	0	0
	K13712	PIP5KL1; phosphatidylinositol-4-phosphate 5-kinase-like protein 1 [EC:2.7.1.68]	0	0
	K01115	PLD1_2; phospholipase D1/2 [EC:3.1.4.4]	0	0
	K12494	PSD; PH and SEC7 domain-containing protein	0	0
Membrane Remodelling	K01528	DNM1_3; dynamin 1/3 [EC:3.6.5.5]	1	2
	K23484	DNM2; dynamin 2 [EC:3.6.5.5]	0	0
	K12470	SH3KBP1, CIN85; SH3 domain-containing kinase-binding protein 1	0	0
	K11247	SH3GL; endophilin-A	0	0
	K21269	SH3GLB2; endophilin-B2	0	0
	K11248	SH3GLB1; endophilin-B1	0	0
Vesicle Tagging / Sorting	K04646	CLTC; clathrin heavy chain	3	1
	K04644	CLTA, LCA; clathrin light chain A	0	0
	K04645	CLTB, LCB; clathrin light chain B	0	0
	K11824	AP2A; AP-2 complex subunit alpha	3	2
	K11826	AP2M1; AP-2 complex subunit mu-1	1	3
	K11827	AP2S1; AP-2 complex subunit sigma-1	1	2
	K11825	AP2B1; AP-2 complex subunit beta-1	0	0
	K13305	NEDD4L; E3 ubiquitin-protein ligase NEDD4-like [EC:2.3.2.26]	0	1
	K13305	NEDD4L; E3 ubiquitin-protein ligase NEDD4-like [EC:2.3.2.26]	0	1
	K12471	EPN; epsin	3	1
	K04678	SMURF; E3 ubiquitin ligase SMURF1/2 [EC:2.3.2.26]	1	0
	K10591	NEDD4, RSP5; E3 ubiquitin-protein ligase NEDD4 [EC:2.3.2.26]	0	0
	K04707	CBL; E3 ubiquitin-protein ligase CBL [EC:2.3.2.27]	0	0
	K22517	CBLB; E3 ubiquitin-protein ligase CBL-B [EC:2.3.2.27]	0	0
	K22518	CBLC; E3 ubiquitin-protein ligase CBL-C [EC:2.3.2.27]	0	0
	K11981	RNF41, NRDP1; E3 ubiquitin-protein ligase NRDP1 [EC:2.3.2.27]	0	0
	K10591	NEDD4, RSP5; E3 ubiquitin-protein ligase NEDD4 [EC:2.3.2.26]	0	0
	K05633	WWP1, AIP5; NEDD4-like E3 ubiquitin-protein ligase WWP1 [EC:2.3.2.26]	0	0
	K05632	ITCH, AIP4; E3 ubiquitin-protein ligase Itchy [EC:2.3.2.26]	0	0
	K06643	MDM2; E3 ubiquitin-protein ligase Mdm2 [EC:2.3.2.27]	0	0
	K03175	TRAF6; TNF receptor-associated factor 6 [EC:2.3.2.27]	0	0
	K19366	SPG20; spartin	0	0
	K12472	EPS15; epidermal growth factor receptor substrate 15	0	0
	K12562	AMPH; amphiphysin	0	0
	K12469	EHD2; EH domain-containing protein 2	0	0
	K04551	UBB; ubiquitin B	0	0
Vesicle Transport	K05754	ARPC5; actin related protein 2/3 complex, subunit 5	1	0
	K05755	ARPC4; actin related protein 2/3 complex, subunit 4	1	1
	K05756	ARPC3; actin related protein 2/3 complex, subunit 3	1	2
	K05757	ARPC1A_B; actin related protein 2/3 complex, subunit 1A/1B	1	2
	K05758	ARPC2; actin related protein 2/3 complex, subunit 2	1	1
	K23612	WASL; neural Wiskott-Aldrich syndrome protein	0	0
	K19475	WIPF; WAS/WASL-interacting protein	0	0
Dissemble Clathrin Coat	K03283	HSPA1s; heat shock 70kDa protein 1/2/6/8	7	6
	K09526	DNAJC6; DnaJ homolog subfamily C member 6	0	0
Early Endosome Development	K07888	RAB5B; Ras-related protein Rab-5B	0	1
	K07889	RAB5C; Ras-related protein Rab-5C	2	2
	K07887	RAB5A; Ras-related protein Rab-5A	0	0
	K12478	EEA1; early endosome antigen 1	1	0
	K12483	EHD1; EH domain-containing protein 1	3	3
	K12477	EHD4; EH domain-containing protein 4	0	2
	K12479	VPS45; vacuolar protein sorting-associated protein 45	1	2
	K07901	RAB8A, MEL; Ras-related protein Rab-8A	2	1
	K07903	RAB10; Ras-related protein Rab-10	1	0
	K10364	CAPZA; capping protein (actin filament) muscle Z-line, alpha	1	1
	K10365	CAPZB; capping protein (actin filament) muscle Z-line, beta	1	2
	K18464	RTSC, SPG8; WASH complex subunit strumpellin	3	0
	K12476	EHD3; EH domain-containing protein 3	0	0
	K12481	RBSN, ZFYVE20; rabenosyn-5	0	0
	K12482	RUFY1, RABIP4; RUN and FYVE domain-containing protein 1	0	0
	K12480	RABEP1; Rab GTPase-binding effector protein 1	0	0
	K07879	RAB4A, RAB4; Ras-related protein Rab-4A	0	0
	K07891	RAB22; Ras-related protein Rab-22	0	0
	K07876	RAB35, RAB1C; Ras-related protein Rab-35	0	0
	K17919	SNX4; sorting nexin-4	0	0
	K18461	WASH1; WAS protein family homolog 1	0	0
	K18462	FAM21; WASH complex subunit FAM21	0	0
	K18463	CCDC53; WASH complex subunit CCDC53	0	0
	K18465	MRT43, SWIP; WASH complex subunit 7	0	0
Retromer	K18466	VPS26; vacuolar protein sorting-associated protein 26	1	2
	K18467	VPS29; vacuolar protein sorting-associated protein 29	1	2
	K18468	VPS35; vacuolar protein sorting-associated protein 35	1	2
	K17918	SNX3_12; sorting nexin-3/12	0	0
Late Endosome Devleopment	K07897	RAB7A; Ras-related protein Rab-7A	2	1
	K04705	STAM; signal transducing adaptor molecule	0	0
ESCRT-0	K12182	HGS, HRS, VPS27; hepatocyte growth factor-regulated tyrosine kinase substrate	0	0
ESCRT-1	K12183	TSG101, STP22, VPS23; ESCRT-I complex subunit TSG101	0	0
	K12184	VPS28; ESCRT-I complex subunit VPS28	0	0
	K12185	VPS37; ESCRT-I complex subunit VPS37	0	0
	K12186	FAM125; ESCRT-I complex subunit MVB12	0	0
	K12187	MVB12; ESCRT-I complex subunit MVB12	0	0
ESCRT-2	K12188	SNF8, EAP30; ESCRT-II complex subunit VPS22	0	0
	K12189	VPS25, EAP20; ESCRT-II complex subunit VPS25	0	0
	K12190	VPS36, EAP45; ESCRT-II complex subunit VPS36	0	0
	K12200	PDCD6IP, ALIX, RIM20; programmed cell death 6-interacting protein	3	5
ESCRT-3	K19476	IST1; vacuolar protein sorting-associated protein IST1	1	2
	K12191	CHMP2A; charged multivesicular body protein 2A	1	2
	K12192	CHMP2B; charged multivesicular body protein 2B	0	2
	K12193	VPS24, CHMP3; charged multivesicular body protein 3	1	2
	K12194	CHMP4, SNF7, VPS32; charged multivesicular body protein 4	2	0
	K12195	CHMP6, VPS20; charged multivesicular body protein 6	0	0
	K12196	VPS4; vacuolar protein-sorting-associated protein 4	1	2
	K12197	CHMP1, VPS46, DID2; charged multivesicular body protein 1	3	2
	K12198	CHMP5, VPS60; charged multivesicular body protein 5	1	2
	K12199	VTA1, LIP5; vacuolar protein sorting-associated protein VTA1	1	1
	K15053	CHMP7; charged multivesicular body protein 7	0	0
	K11839	USP8, UBP5; ubiquitin carboxyl-terminal hydrolase 8 [EC:3.4.19.12]	1	0
	K11866	STAMBP, AMSH; STAM-binding protein [EC:3.4.19.12]	0	0
Golgi Interaction	K19367	SPG21; maspardin	0	0
	K06564	IGF2R, CD222; insulin-like growth factor 2 receptor	0	0
Vesicle fusion	K17917	SNX1_2; sorting nexin-1/2	1	2
	K17920	SNX5_6_32; sorting nexin-5/6/32	0	0
Cytokine-Cytokine Receptor Interactions	K00910	ADRBK, GRK; beta-adrenergic-receptor kinase [EC:2.7.11.15]	5	4
	K08291	GRK4_5_6; G protein-coupled receptor kinase [EC:2.7.11.16]	1	0
	K12473	LDLR; low-density lipoprotein receptor	0	0
	K12474	LDLRAP1, ARH; low density lipoprotein receptor adapter protein 1	0	0
	K04180	CCR5, CD195; C-C chemokine receptor type 5	0	0
	K04175	CXCR1, IL8RA, CD181; C-X-C chemokine receptor type 1	0	0
	K05050	CXCR2, IL8RB, CD182; C-X-C chemokine receptor type 2	0	0
	K04189	CXCR4, CD184; C-X-C chemokine receptor type 4	0	0
	K12475	DAB2; disabled homolog 2	0	0
	K00909	GRK1_7; rhodopsin kinase [EC:2.7.11.14]	0	0
	K04439	ARRB; beta-arrestin	0	0
Clathrin-Independent Endocytosis	K05704	SRC; tyrosine-protein kinase Src [EC:2.7.10.2]	0	0
	K02833	HRAS; GTPase HRas	0	0
	K05068	IL2RA, CD25; interleukin 2 receptor alpha	0	0
	K05069	IL2RB, CD122; interleukin 2 receptor beta	0	0
	K05070	IL2RG, CD132; interleukin 2 receptor gamma	0	0
	K06751	MHC1; MHC class I antigen	0	0
	K04513	RHOA; Ras homolog gene family, member A	0	0
	K13649	FOLR; folate receptor	0	0
	K06503	TFRC, CD71; transferrin receptor	0	0
	K06278	CAV1; caveolin 1	0	0
	K12958	CAV2; caveolin 2	0	0
	K12959	CAV3; caveolin 3	0	0
Endosome Recycling	K07904	RAB11A; Ras-related protein Rab-11A	5	5
	K10396	KIF5; kinesin family member 5	2	6
	K19368	ZFYVE27; protrudin	0	0
	K07905	RAB11B; Ras-related protein Rab-11B	0	0
	K12484	RAB11FIP1_2_5; Rab11 family-interacting protein 1/2/5	0	0
	K12485	RAB11FIP3_4; Rab11 family-interacting protein 3/4	0	0
	K04237	PARD3; partitioning defective protein 3	0	0
	K06093	PARD6; partitioning defective protein 6	0	0
	K06069	PRKCI; atypical protein kinase C iota type [EC:2.7.11.13]	0	0
	K18952	PRKCZ; atypical protein kinase C zeta type [EC:2.7.11.13]	0	0
	K04393	CDC42; cell division control protein 42	0	0

## Sheet: Table S10. KEGG Lysosome
	KO	definition	S_apsteinii	E_huxleyii
Peptidases	K01363	CTSB; cathepsin B [EC:3.4.22.1]	5	1
	K01365	CTSL; cathepsin L [EC:3.4.22.15]	3	2
	K01366	CTSH; cathepsin H [EC:3.4.22.16]	1	2
	K01373	CTSF; cathepsin F [EC:3.4.22.41]	3	1
	K08568	CTSZ; cathepsin X [EC:3.4.18.1]	3	4
	K01379	CTSD; cathepsin D [EC:3.4.23.5]	2	3
	K13289	CTSA, CPY; cathepsin A (carboxypeptidase C) [EC:3.4.16.5]	3	3
	K08569	CTSW; cathepsin W [EC:3.4.22.-]	0	0
	K01275	CTSC; cathepsin C [EC:3.4.14.1]	0	0
	K01368	CTSS; cathepsin S [EC:3.4.22.27]	0	0
	K01371	CTSK; cathepsin K [EC:3.4.22.38]	0	0
	K01374	CTSO; cathepsin O [EC:3.4.22.42]	0	0
	K01375	CTSL2, CTSV; cathepsin V [EC:3.4.22.43]	0	0
	K01382	CTSE; cathepsin E [EC:3.4.23.34]	0	0
	K01319	CTSG; cathepsin G [EC:3.4.21.20]	0	0
	K08565	NAPSA; napsin-A [EC:3.4.23.-]	0	0
	K01369	LGMN; legumain [EC:3.4.22.34]	3	1
	K01279	TPP1, CLN2; tripeptidyl-peptidase I [EC:3.4.14.9]	6	4
Glycosidases	K12309	GLB1, ELNR1; beta-galactosidase [EC:3.2.1.23]	1	1
	K12316	GAA; lysosomal alpha-glucosidase [EC:3.2.1.20]	0	0
	K01201	GBA, srfJ; glucosylceramidase [EC:3.2.1.45]	6	5
	K01217	IDUA; L-iduronidase [EC:3.2.1.76]	0	0
	K01204	NAGA; alpha-N-acetylgalactosaminidase [EC:3.2.1.49]	1	2
	K01205	NAGLU; alpha-N-acetylglucosaminidase [EC:3.2.1.50]	0	0
	K01202	GALC; galactosylceramidase [EC:3.2.1.46]	0	0
	K01195	uidA, GUSB; beta-glucuronidase [EC:3.2.1.31]	3	1
	K12373	HEXA_B; hexosaminidase [EC:3.2.1.52]	11	5
	K01192	E3.2.1.25, MANBA, manB; beta-mannosidase [EC:3.2.1.25]	3	1
	K01186	NEU1; sialidase-1 [EC:3.2.1.18]	3	5
	K01189	GLA; alpha-galactosidase [EC:3.2.1.22]	0	0
	K12311	MAN2B1, LAMAN; lysosomal alpha-mannosidase [EC:3.2.1.24]	0	0
Sulfatases	K01134	ARSA; arylsulfatase A [EC:3.1.6.8]	4	4
	K01135	ARSB; arylsulfatase B [EC:3.1.6.12]	15	8
	K12381	ARSG; arylsulfatase G [EC:3.1.6.-]	1	1
	K01137	GNS; N-acetylglucosamine-6-sulfatase [EC:3.1.6.14]	1	5
	K01136	IDS; iduronate 2-sulfatase [EC:3.1.6.13]	8	9
	K01565	SGSH; N-sulfoglucosamine sulfohydrolase [EC:3.10.1.1]	2	0
	K01132	GALNS; N-acetylgalactosamine-6-sulfatase [EC:3.1.6.4]	0	0
Lipases	K01052	LIPA; lysosomal acid lipase/cholesteryl ester hydrolase [EC:3.1.1.13]	0	3
	K01074	PPT; palmitoyl-protein thioesterase [EC:3.1.2.22]	2	5
	K06129	LYPLA3; lysophospholipase III [EC:3.1.1.5]	0	0
Nuclease	K01158	DNASE2; deoxyribonuclease II [EC:3.1.22.1]	0	0
Phosphatases	K14379	ACP5; tartrate-resistant acid phosphatase type 5 [EC:3.1.3.2]	1	3
	K14410	ACP2; lysosomal acid phosphatase [EC:3.1.3.2]	0	0
Sphingomyelinase	K12350	SMPD1, ASM; sphingomyelin phosphodiesterase [EC:3.1.4.12]	0	0
Ceramidase	K12348	ASAH1; acid ceramidase [EC:3.5.1.23]	0	0
Aspartylglucosaminidase	K01444	AGA, aspG; N4-(beta-N-acetylglucosaminyl)-L-asparaginase [EC:3.5.1.26]	0	0
Other	K12382	PSAP, SGP1; saposin	0	0
	K12383	GM2A; ganglioside GM2 activator	0	0
Major Membrane Proteins	K06528	LAMP1_2, CD107; lysosomal-associated membrane protein 1/2	0	0
	K06562	LAMP3, CD208; lysosomal-associated membrane protein 3	0	0
	K12384	SCARB2, LIMP2, CD36L2; lysosome membrane protein 2	0	0
Minor Membrane Proteins	K12385	NPC1; Niemann-Pick C1 protein	1	0
	K12386	CTNS; cystinosin	1	2
	K12301	SLC17A5; MFS transporter, ACS family, solute carrier family 17 (sodium-dependent inorganic phosphate cotransporter), member 5	1	0
	K12307	MSFD8, CLN7; MFS transporter, ceroid-lipofuscinosis neuronal protein 7	0	3
	K21398	SLC11A2, DMT1, NRAMP2; natural resistance-associated macrophage protein 2	2	3
	K05656	ABCB9, TAPL; ATP-binding cassette, subfamily B (MDR/TAP), member 9	1	5
	K12305	ENTPD4, LALP70; ectonucleoside triphosphate diphosphohydrolase 4 [EC:3.6.1.6]	0	1
	K19363	LITAF; lipopolysaccharide-induced tumor necrosis factor-alpha factor	1	0
	K06564	IGF2R, CD222; insulin-like growth factor 2 receptor	0	0
	K13443	NPC2; Niemann-Pick C2 protein	0	0
	K12347	SLC11A1, NRAMP1; natural resistance-associated macrophage protein 1	0	0
	K12387	LAPTM; lysosomal-associated transmembrane protein	0	0
	K05642	ABCA2; ATP-binding cassette, subfamily A (ABC1), member 2	0	0
	K06546	CD164, MGC24; CD164 antigen	0	0
	K06497	CD63, MLA1, TSPAN30; CD63 antigen	0	0
	K06501	CD68; CD68 antigen	0	0
	K12388	SORT1; sortilin	0	0
	K04992	MCOLN1, TRPML1; mucolipin 1	0	0
	K10532	HGSNAT; heparan-alpha-glucosaminide N-acetyltransferase [EC:2.3.1.78]	0	0
	K12389	BTS, CLN3; battenin	0	0
	K12390	CLN5; ceroid-lipofuscinosis neuronal protein 5	0	0
	K02144	ATPeV1H; V-type H+-transporting ATPase subunit H	1	0
	K02146	ATPeV0D, ATP6D; V-type H+-transporting ATPase subunit d	1	1
	K02154	ATPeV0A, ATP6N; V-type H+-transporting ATPase subunit a	6	4
	K02155	ATPeV0C, ATP6L; V-type H+-transporting ATPase 16kDa proteolipid subunit	4	9
	K03661	ATPeV0B, ATP6F; V-type H+-transporting ATPase 21kDa proteolipid subunit	1	2
	K03662	ATPeVS1, ATP6S1; V-type H+-transporting ATPase S1 subunit	0	0
Lysosomal TGN Traffic	K13444	SUMF1, FGE; formylglycine-generating enzyme [EC:1.8.3.7]	1	1
	K01125	NAGPA; N-acetylglucosamine-1-phosphodiester alpha-N-acetylglucosaminidase [EC:3.1.4.45]	0	0
	K08239	GNPTAB; UDP-N-acetylglucosamine-lysosomal-enzyme [EC:2.7.8.17]	3	0
	K10087	GNPTG, GNPTAG; N-acetylglucosamine-1-phosphate transferase, gamma subunit	0	0
	K10089	M6PR; cation-dependent mannose-6-phosphate receptor	0	0
	K04646	CLTC; clathrin heavy chain	3	1
	K04644	CLTA, LCA; clathrin light chain A	0	0
	K04645	CLTB, LCB; clathrin light chain B	0	0
	K12391	AP1G1; AP-1 complex subunit gamma-1	1	2
	K12392	AP1B1; AP-1 complex subunit beta-1	1	1
	K12393	AP1M; AP-1 complex subunit mu	2	2
	K12394	AP1S1_2; AP-1 complex subunit sigma 1/2	1	2
	K12398	AP3M; AP-3 complex subunit mu	2	0
	K12399	AP3S; AP-3 complex subunit sigma	1	0
	K12400	AP4E1; AP-4 complex subunit epsilon-1	1	2
	K12402	AP4M1; AP-4 complex subunit mu-1	1	1
	K12403	AP4S1; AP-4 complex subunit sigma-1	1	0
	K12395	AP1S3; AP-1 complex subunit sigma-3	0	0
	K12396	AP3D; AP-3 complex subunit delta	0	0
	K12397	AP3B; AP-3 complex subunit beta	0	0
	K12401	AP4B1; AP-4 complex subunit beta-1	0	0
	K12404	GGA; ADP-ribosylation factor-binding protein GGA	0	0

## Sheet: Table S11. KEGG Autophagosome
Cell Function	KO	definition	KEGG paths	S_apsteinii_transcripts	E_huxleyii_gene_models
			Animal, Other, Yeast
Atg1 Initiation Complex	K08269	ULK2, ATG1; serine/threonine-protein kinase ULK2 [EC:2.7.11.1]	A, O, Y	1	0
	K08331	ATG13; autophagy-related protein 13	A, O, Y	0	2
	K19730	ATG101; autophagy-related protein 101	A, O	1	3
	K21357	ULK1; serine/threonine-protein kinase ULK1 [EC:2.7.11.1]	A	0	0
	K08330	ATG11; autophagy-related protein 11	O, Y	0	0
	K08329	ATG17; autophagy-related protein 17	Y	0	0
	K21143	ATG29; autophagy-related protein 29	Y	0	0
	K21144	ATG31; autophagy-related protein 31	Y	0	0
	K17589	RB1CC1; RB1-inducible coiled-coil protein 1; FIP200; Atg17, PPP1R131	A	0	0
Class III PtdIns3K Complex	K08334	BECN, VPS30, ATG6; beclin	A, O, Y	1	1
	K00914	PIK3C3, VPS34; phosphatidylinositol 3-kinase [EC:2.7.1.137]	A, O, Y	1	3
	K08333	PIK3R4, VPS15; phosphoinositide-3-kinase, regulatory subunit 4 [EC:2.7.11.1]	A, O, Y	0	1
	K21246	NRBF2; nuclear receptor-binding factor 2	A	0	0
	K17889	ATG14L, ATG14; beclin 1-associated autophagy-related key regulator	A	0	0
	K08335	ATG14; autophagy-related protein 14	Y	0	0
	K21145	ATG38; autophagy-related protein 38	Y	0	0
Membrane Recruitment	K17907	ATG9; autophagy-related protein 9	A, O, Y	0	2
	K17908	WIPI1_2, ATG18; autophagy-related protein 18	A, O, Y	1	2
	K17906	ATG2; autophagy-related protein 2	A, O, Y	0	0
	K17909	ATG23; autophagy-related protein 23	Y	0	0
	K21141	ATG27; autophagy-related protein 27	Y	0	0
Ubiquitin-like conjugation systems	K08343	ATG3; ubiquitin-like-conjugating enzyme ATG3	A, O, Y	1	1
	K08342	ATG4; cysteine protease ATG4 [EC:3.4.22.-]	A, O, Y	2	2
	K08337	ATG7; ubiquitin-like modifier-activating enzyme ATG7	A, O, Y	3	1
	K08341	GABARAP, ATG8, LC3; GABA(A) receptor-associated protein	A, O, Y	2	4
	K08339	ATG5; autophagy-related protein 5	A, O, Y	0	2
	K08336	ATG12; ubiquitin-like protein ATG12	A, O, Y	0	2
	K17888	ATG10L, ATG10; ubiquitin-like-conjugating enzyme ATG10	A, O, Y	0	0
	K08338	ATG10; ubiquitin-like-conjugating enzyme ATG10	Y	0	0
	K17890	ATG16L1; autophagy-related protein 16-1	A, O, Y	0	0
	K20868	ATG16L2; autophagy-related protein 16-2	A	0	0
	K08340	ATG16; autophagy-related protein 16	Y	0	0
Maturation	K00921	PIKFYVE, FAB1; 1-phosphatidylinositol-3-phosphate 5-kinase [EC:2.7.1.150]	phagocyctosis	1	1
Phagophore Closure (also late endosomal)	K12191	CHMP2A; charged multivesicular body protein 2A	endocytosis	1	2
	K12192	CHMP2B; charged multivesicular body protein 2B	endocytosis	0	2
	K12194	CHMP4, SNF7, VPS32; charged multivesicular body protein 4	endocytosis	2	0
Vacuole/Lysosome Fusion	K08493	VTI1; vesicle transport through interaction with t-SNAREs 1	Y	1	6
	K08516	YKT6; synaptobrevin homolog YKT6	Y	1	4
	K06027	NSF, SEC18; vesicle-fusing ATPase [EC:3.6.4.6]	Y	3	7
	K15296	NAPA, SNAPA, SEC17; alpha-soluble NSF attachment protein	Y	1	1
	K20179	VPS11, PEP5; vacuolar protein sorting-associated protein 11	Y	1	1
	K20180	VPS16; vacuolar protein sorting-associated protein 16	Y	2	2
	K20181	VPS18, PEP3; vacuolar protein sorting-associated protein 18	Y	0	1
	K20182	VPS33A; vacuolar protein sorting-associated protein 33A	Y	0	2
	K20183	VPS39, VAM6; Vam6/Vps39-like protein vacuolar protein sorting-associated protein 39	Y	1	2
	K20184	VPS41; vacuolar protein sorting-associated protein 41	Y	0	2
	K12479	VPS45; vacuolar protein sorting-associated protein 45	Y	1	2
	K12479	VPS45; vacuolar protein sorting-associated protein 45	Y	1	2
	K20195	MON1; vacuolar fusion protein MON1	Y	0	3
	K07897	RAB7A; Ras-related protein Rab-7A	A, Y	2	1
	K21155	VAM3; syntaxin VAM3	Y	0	0
	K08502	VAM7; regulator of vacuolar morphogenesis	Y	0	0
	K20177	VPS3, TGFBRAP1; vacuolar protein sorting-associated protein 3	Y	0	0
	K20178	VPS8; vacuolar protein sorting-associated protein 8	Y	0	0
	K01336	E3.4.21.48; cerevisin [EC:3.4.21.48]	Y	0	0
	K21156	CCZ1; vacuolar fusion protein CCZ1	Y	0	0
	K17900	ATG15, AUT5; lipase ATG15 [EC:3.1.1.3]	Y	0	0
	K06528	LAMP1_2, CD107; lysosomal-associated membrane protein 1/2	A	0	0
	K08491	STX17; syntaxin 17	A	0	0
	K08509	SNAP29; synaptosomal-associated protein 29	A	0	0
	K08512	VAMP8; vesicle-associated membrane protein 8	A	0	0
Degredation Vacuole/Autolysosome Contents	K01363	CTSB; cathepsin B [EC:3.4.22.1]	A	5	1
	K01365	CTSL; cathepsin L [EC:3.4.22.15]	A	3	2
	K01379	CTSD; cathepsin D [EC:3.4.23.5]	A	2	3
	K06902	UMF1; MFS transporter, UMF1 family	Y	0	0
	K01381	PEP4; saccharopepsin [EC:3.4.23.25]	Y	0	0
Nutrient Recycling	K14209	SLC36A, PAT; solute carrier family 36 (proton-coupled amino acid transporter)	Y	1	7
Cytoskeletal Actin Nucleation	K17260	ACTR2, ARP2; actin-related protein 2	Y	1	4
	K18584	ACTR3, ARP3; actin-related protein 3	Y	1	2
Signaling
mTOR: inhibit Atg1 complex	K07203	MTOR, FRAP, TOR; serine/threonine-protein kinase mTOR [EC:2.7.11.1]	A, O, Y	7	2
	K07204	RAPTOR; regulatory associated protein of mTOR	A, O, Y	4	0
	K08266	MLST8, GBL; target of rapamycin complex subunit LST8	A, O, Y	1	2
mTOR intermediate: inhibit Atg1 complex	K17606	IGBP1, TAP42; immunoglobulin-binding protein 1	A, O, Y	1	0
	K04382	PPP2C; serine/threonine-protein phosphatase 2A catalytic subunit [EC:3.1.3.16]	A, O, Y	1	2
Autophagy inhibitors
Atg1 complex	K04345	PKA; protein kinase A [EC:2.7.11.11]	A, Y	8	5
Atg6 complex	K04958	ITPR1; inositol 1,4,5-triphosphate receptor type 1	A	2	0
Autophagy activators / regulators	K17985	AMBRA1; activating molecule in BECN1-regulated autophagy protein 1	A	1	0
Atg6 complex	K21248	VMP1; vacuole membrane protein 1	A	1	0
	K08803	DAPK; death-associated protein kinase [EC:2.7.11.1]	A	1	2
	K12650	TANK; TRAF family member-associated NF-kappa-B activator	A	0	0
	K05410	TBK1; TANK-binding kinase 1 [EC:2.7.11.10]	A	0	0
Atg1 complex	K17607	TIPRL, TIP41; type 2A phosphatase activator TIP41	Y	2	1
	K03175	TRAF6; TNF receptor-associated factor 6 [EC:2.3.2.27]	A	0	0
Stress signaling: mTOR inhibitors	K00654	SPT; serine palmitoyltransferase [EC:2.3.1.50]	Y	3	1
	K07298	STK11, LKB1; serine/threonine-protein kinase 11 [EC:2.7.11.1]	A	1	1
	K07198	PRKAA, AMPK; 5'-AMP-activated protein kinase, catalytic alpha subunit [EC:2.7.11.11]	A	6	11
	K07359	CAMKK2; calcium/calmodulin-dependent protein kinase kinase 2 [EC:2.7.11.17]	A	3	0
Insulin signaling	K00922	PIK3CA_B_D; phosphatidylinositol-4,5-bisphosphate 3-kinase catalytic subunit alpha/beta/delta [EC:2.7.1.153]	A	1	0
	K01110	PTEN; phosphatidylinositol-3,4,5-trisphosphate 3-phosphatase and dual-specificity protein phosphatase PTEN [EC:3.1.3.16 3.1.3.48 3.1.3.67]	A	7	3
	K06276	PDPK1; 3-phosphoinositide dependent protein kinase-1 [EC:2.7.11.1]	A	3	4
	K04456	AKT; RAC serine/threonine-protein kinase [EC:2.7.11.1]	A	2	1
	K16185	RRAGA_B; Ras-related GTP-binding protein A/B	A	1	2
	K16186	RRAGC_D; Ras-related GTP-binding protein C/D	A	1	2
	K07827	KRAS, KRAS2; GTPase KRas	A, Y	2	2
	K04688	RPS6KB; ribosomal protein S6 kinase beta [EC:2.7.11.1]	A	0	2
	K04526	INS; insulin	A	0	0
	K05087	IGF1R, CD221; insulin-like growth factor 1 receptor [EC:2.7.10.1]	A	0	0
	K16172	IRS1; insulin receptor substrate 1	A	0	0
	K07187	IRS2; insulin receptor substrate 2	A	0	0
	K17445	IRS3; insulin receptor substrate 3	A	0	0
	K17446	IRS4; insulin receptor substrate 4	A	0	0
	K02649	PIK3R1_2_3; phosphoinositide-3-kinase regulatory subunit alpha/beta/delta	A	0	0
	K06068	PRKCD; novel protein kinase C delta type [EC:2.7.11.13]	A	0	0
	K07828	NRAS; GTPase NRas	A	0	0
	K07829	RRAS; Ras-related protein R-Ras	A	0	0
	K07830	RRAS2, TC21; Ras-related protein R-Ras2	A	0	0
	K07831	MRAS; Ras-related protein M-Ras	A	0	0
	K02833	HRAS; GTPase HRas	A	0	0
MAPK signaling	K04368	MAP2K1, MEK1; mitogen-activated protein kinase kinase 1 [EC:2.7.12.2]	A	1	2
	K04371	ERK, MAPK1_3; mitogen-activated protein kinase 1/3 [EC:2.7.11.24]	A	5	2
	K04427	MAP3K7, TAK1; mitogen-activated protein kinase kinase kinase 7 [EC:2.7.11.25]	A	3	0
	K04464	MAPK7; mitogen-activated protein kinase 7 [EC:2.7.11.24]	Y	2	0
	K04369	MAP2K2, MEK2; mitogen-activated protein kinase kinase 2 [EC:2.7.12.2]	A	0	0
	K04366	RAF1; RAF proto-oncogene serine/threonine-protein kinase [EC:2.7.11.1]	A	0	0
	K09468	MSN2_4; zinc finger protein MSN2/4	Y	0	0
Phosphatidylinositol signaling	K07756	IP6K, IHPK; inositol-hexakisphosphate 5-kinase [EC:2.7.4.21]	Y	1	1
Translation / Protein Expression	K03237	EIF2S1; translation initiation factor 2 subunit 1	A, Y	2	2
	K16196	EIF2AK4; eukaryotic translation initiation factor 2-alpha kinase 4 [EC:2.7.11.1]	A, Y	3	0
	K08860	EIF2AK3; eukaryotic translation initiation factor 2-alpha kinase 3 [EC:2.7.11.1]	A	0	0
	K09464	GCN4; general control protein GCN4	Y	0	0
ROS signaling	K18052	PRKCQ; novel protein kinase C theta type [EC:2.7.11.13]	A	1	0
	K21250	PRAP1; proline-rich acidic protein 1	A	0	0
Other GTPases / GEF	K07874	RAB1A; Ras-related protein Rab-1A	A	7	8
	K07901	RAB8A, MEL; Ras-related protein Rab-8A	A	2	1
	K07208	RHEB; Ras homolog enriched in brain	A	0	0
	K07898	RAB7B; Ras-related protein Rab-7B	A	0	0
	K07920	RAB33B; Ras-related protein Rab-33B	A	0	0
	K07925	RAB39B; Ras-related protein Rab-39B	A	0	0
Others Not Identified in S. apsteinii or E. huxleyi
Apoptosis	K02158	BAD; Bcl-2-antagonist of cell death	A	0	0
	K02161	BCL2; apoptosis regulator Bcl-2	A	0	0
	K04570	BCL2L1, bcl-xL; Bcl-2-like 1 (apoptosis regulator Bcl-X)	A	0	0
ER Stress	K08852	ERN1; serine/threonine-protein kinase/endoribonuclease IRE1 [EC:2.7.11.1 3.1.26.-]	A	0	0
	K04440	JNK; mitogen-activated protein kinase 8/9/10 (c-Jun N-terminal kinase) [EC:2.7.11.24]	A	0	0
Transcriptional Control	K21245	SUPT20H; transcription factor SPT20 homolog	A	0	0
	K12767	RIM15; serine/threonine-protein kinase RIM15 [EC:2.7.11.1]	Y	0	0
	K09243	UME6; transcriptional regulatory protein UME6	Y	0	0
DNA binding	K10802	HMGB1; high mobility group protein B1	A	0	0
Associated with vesicle formation	K11248	SH3GLB1; endophilin-B1	A	0	0
	K12761	SNF1; carbon catabolite-derepressing protein kinase [EC:2.7.11.1]	Y	0	0
Ubiquitin Binding	K14381	SQSTM1; sequestosome 1	A	0	0
Hypoxia	K15464	BNIP3; BCL2/adenovirus E1B 19 kDa protein-interacting protein 3	A	0	0
	K08268	HIF1A; hypoxia-inducible factor 1 alpha	A	0	0
	K08270	DDIT4, REDD1; DNA-damage-inducible transcript 4	A	0	0
	K07206	TSC1; tuberous sclerosis 1	A	0	0
	K07207	TSC2; tuberous sclerosis 2	A	0	0
mTOR inhibitor	K16184	AKT1S1, PRAS40; proline-rich AKT1 substrate 1	A	0	0
	K20402	DEPTOR; DEP domain-containing mTOR-interacting protein	A	0	0
inhibits Atg6/Beclin-1	K19330	RUBCN; run domain Beclin-1 interacting and cysteine-rich containing protein	A	0	0
Forms complex, regulates Atg1 complex	K23609	C9ORF72; guanine nucleotide exchange protein C9orf72	A	0	0
	K23610	WDR41; WD repeat-containing protein 41	A	0	0
	K23611	SMCR8; guanine nucleotide exchange protein SMCR8	A	0	0
binds PIPs	K17603	ZFYVE1; zinc finger FYVE domain-containing protein 1	A	0	0
PI3P phosphatase	K18086	MTMR14; myotubularin-related protein 14 [EC:3.1.3.64 3.1.3.95]	A	0	0
	K18082	MTMR3_4, ZFYVE10_11; myotubularin-related protein 3/4 [EC:3.1.3.48 3.1.3.64 3.1.3.95]	A	0	0
	K18083	MTMR6_7_8; myotubularin-related protein 6/7/8 [EC:3.1.3.64 3.1.3.95]	Y	0	0
inhibits Atg3 (in ubiquitin system)	K04724	CFLAR, FLIP; CASP8 and FADD-like apoptosis regulator	A	0	0
Interacts with LC3/Atg8 promoting autophagy	K21247	TP53INP2; tumor protein p53-inducible nuclear protein 2	A	0	0
Required, mechanisms unknown	K21249	UVRAG; UV radiation resistance-associated gene protein	A	0	0
Autophagy inhibitor in yeast	K06655	PHO85; negative regulator of the PHO system [EC:2.7.11.22]	Y	0	0
	K21197	PCL5, pas1; G1/S-specific cyclin	Y	0	0
	K00915	IPMK, IPK2; inositol-polyphosphate multikinase [EC:2.7.1.140 2.7.1.151]	Y	0	0
Nutrient Starvation	K16314	ELM1; serine/threonine-protein kinase ELM1 [EC:2.7.11.1]	Y	0	0
	K21157	SAK1; SNF1-activating kinase 1 [EC:2.7.11.1]	Y	0	0
	K19800	SCH9; serine/threonine protein kinase SCH9 [EC:2.7.11.1]	Y	0	0
	K21158	TOS3; serine/threonine-protein kinase TOS3 [EC:2.7.11.1]	Y	0	0
